# Supplementary material for: A common promoter hypomethylation signature in invasive breast, liver and prostate cancer cell lines reveals novel targets involved in cancer invasiveness
Source: Oncotarget. 2015 Sep 22;6(32):33253–68. doi: 10.18632/oncotarget.5291 (PMC4741763; doi:10.18632/oncotarget.5291)
Supplement: Supplementary file 2 [file oncotarget-06-33253-s002.xlsx]

## Sheet: Sheet1
Table S2
List of 2961 hypomethylated CG sites in all invasive cancer cell lines when compared to non-invasive counterparts
		Average beta values
TargetID	Gene	HepG2	SKHep1	MCF7	MDA	LNCaP	PC3
cg00004700	FHL2	0.766343	0.0351866	0.846087	0.0925653	0.871483	0.0553245
cg00006459	ARHGAP10	0.820919	0.114744	0.412325	0.0661475	0.925556	0.11332
cg00026222	C1orf86	0.571825	0.17003	0.868393	0.0294461	0.769074	0.151667
cg00030296	SEPT9	0.632461	0.10071	0.775878	0.0597013	0.775417	0.41647
cg00039489	TNRC6A	0.434924	0.109183	0.393609	0.0898785	0.45319	0.0776509
cg00040837	LYST	0.81858	0.135667	0.488061	0.0873332	0.748996	0.218293
cg00041401	PTPN22	0.627507	0.164625	0.752356	0.041346	0.719837	0.221917
cg00061792	MSMB	0.710616	0.150137	0.552379	0.21261	0.612212	0.328951
cg00067768	DVL3	0.874032	0.282679	0.618869	0.119531	0.92303	0.615834
cg00068038	CRIM1	0.835429	0.0638322	0.8185	0.0400891	0.652538	0.0646879
cg00089314	SLC25A48	0.648159	0.238988	0.83774	0.0648799	0.540071	0.13138
cg00092400	SLC4A8	0.714848	0.408479	0.877947	0.0673365	0.620214	0.120575
cg00093544	SEC14L4	0.891911	0.0782834	0.882636	0.0897349	0.727029	0.0847318
cg00093686	TBX3	0.952513	0.203283	0.449111	0.0692582	0.669671	0.0930884
cg00097144	RFC1	0.930836	0.383622	0.915377	0.0683482	0.923014	0.196202
cg00107046	EPHA2	0.756002	0.282567	0.472116	0.0485525	0.452392	0.0815282
cg00119687	AUTS2	0.795084	0.272023	0.751189	0.147339	0.731971	0.415974
cg00120332	AKIRIN2	0.866538	0.113207	0.476521	0.0668625	0.558818	0.104583
cg00121634	LRRC34	0.605689	0.191663	0.865345	0.0554725	0.489519	0.058992
cg00124375	DDAH2	0.98863	0.0943104	0.982387	0.0110151	0.982221	0.132466
cg00129651	RAPGEFL1	0.541754	0.250399	0.564643	0.162032	0.768406	0.0286132
cg00130165	LOC100144602	0.570288	0.22911	0.584861	0.0468275	0.531065	0.0913736
cg00145103	KCNJ12	0.574538	0.259877	0.440167	0.0392912	0.602941	0.0596136
cg00146951	VIM	0.743298	0.0845448	0.591198	0.0561989	0.794608	0.0774635
cg00165121	VASH2	0.600681	0.266448	0.786629	0.476459	0.801189	0.41616
cg00178511	COL7A1	0.44891	0.0358672	0.926946	0.0231638	0.879752	0.329744
cg00184457	PPP1R3B	0.731741	0.153014	0.913971	0.0488124	0.744295	0.0807223
cg00238897	HPCAL1	0.332015	0.0323416	0.451071	0.0251697	0.910131	0.174155
cg00239915	DQ583756	0.852163	0.187352	0.90144	0.0686805	0.761833	0.466507
cg00253228	PLEC	0.897793	0.0740025	0.861818	0.0502011	0.872595	0.579616
cg00255821	CYP4X1	0.818199	0.162701	0.962624	0.0577427	0.822129	0.0781289
cg00259019	AGAP1	0.906904	0.553324	0.717375	0.0473966	0.806308	0.0983239
cg00264129	HBEGF	0.881853	0.216922	0.884789	0.0645978	0.885404	0.361213
cg00264419	LOC286059	0.726034	0.372015	0.848331	0.0457488	0.894928	0.0822631
cg00277165	TRIP13	0.928819	0.542076	0.872838	0.159783	0.873937	0.14303
cg00284179	LOC100144595	0.684646	0.305507	0.769664	0.168262	0.548014	0.286718
cg00287773	AX748200	0.896342	0.549919	0.737806	0.0712699	0.585433	0.141424
cg00290994	EDN2	0.548087	0.0114919	0.960549	0.0132052	0.582	0.030786
cg00293409	LRRC33	0.622326	0.263266	0.885052	0.0714827	0.746599	0.398258
cg00294550	ANK3	0.538715	0.105334	0.818874	0.0486897	0.886364	0.0734152
cg00308367	KDM5D	0.904088	0.288975	0.378154	0.071686	0.880987	0.261057
cg00318947	HOXA3	0.893293	0.320547	0.80923	0.453624	0.82626	0.0704692
cg00328720	EXTL3	0.938635	0.464282	0.912643	0.0243905	0.92672	0.0870399
cg00333843	MAF	0.898386	0.467998	0.778643	0.0587943	0.746652	0.360933
cg00334821	LIMK1	0.839005	0.349051	0.854809	0.0428775	0.756334	0.322233
cg00345704	KRTAP2-3	0.947206	0.126134	0.907091	0.258511	0.80235	0.287482
cg00352106	KIAA0754	0.800689	0.199478	0.868384	0.146089	0.902629	0.507088
cg00354775	RALGAPA2	0.72592	0.0747816	0.657673	0.0505185	0.520153	0.12467
cg00370293	CCL28	0.873007	0.446064	0.484729	0.174169	0.701715	0.138562
cg00409844	OCLN	0.90328	0.41013	0.682239	0.0616339	0.913079	0.153359
cg00415993	F2RL2	0.935335	0.565011	0.82454	0.0731855	0.809191	0.189966
cg00424451	SOCS3	0.482029	0.10319	0.879521	0.0257187	0.826267	0.0572376
cg00431602	SAT1	0.905459	0.0848213	0.91101	0.118157	0.929115	0.0943157
cg00448560	C16orf78	0.758904	0.425287	0.834978	0.509811	0.707988	0.234758
cg00451194	HAS3	0.874881	0.217224	0.877529	0.126907	0.871019	0.142596
cg00463577	MB21D1	0.898802	0.0651967	0.452636	0.034093	0.888645	0.0888017
cg00466425	DDR1	0.788221	0.511999	0.678725	0.424053	0.699304	0.438302
cg00471159	LAMB1	0.847528	0.572213	0.850472	0.589221	0.866847	0.399722
cg00491021	PLAT	0.714524	0.177324	0.805655	0.0370726	0.817484	0.142808
cg00502926	RNASE7	0.919619	0.617598	0.753541	0.18627	0.790216	0.362344
cg00509187	ENOX1	0.775182	0.45738	0.789456	0.466577	0.917492	0.602043
cg00528779	BC017209	0.922868	0.196034	0.911686	0.0449773	0.951048	0.578392
cg00533891	BC128552	0.905802	0.578666	0.857639	0.0450771	0.860759	0.437482
cg00544436	HMGA1	0.479741	0.104928	0.907029	0.0580765	0.875324	0.101509
cg00545295	CBX7	0.625833	0.211333	0.634079	0.296061	0.747323	0.467822
cg00545469	VIPR2	0.788091	0.365288	0.935745	0.259448	0.918752	0.657191
cg00550141	PCYT1B	0.919249	0.571545	0.746404	0.169784	0.931997	0.37836
cg00559845	GLB1L2	0.71499	0.378566	0.926509	0.407508	0.892349	0.633767
cg00565679	TBX3	0.443754	0.171751	0.87622	0.0350789	0.66902	0.184669
cg00587922	PPP1R18	0.632284	0.0931331	0.559195	0.0850167	0.62145	0.207607
cg00590173	SV2C	0.798692	0.397078	0.893071	0.53198	0.89236	0.245781
cg00613113	AX747983	0.895374	0.392103	0.669365	0.261978	0.700986	0.246353
cg00646216	HCCAT5	0.928035	0.566828	0.667266	0.141433	0.85582	0.222703
cg00657780	ADCY7	0.801479	0.410194	0.884595	0.0677852	0.891193	0.536601
cg00685314	CIT	0.906857	0.54485	0.863937	0.0752931	0.881536	0.301149
cg00686132	MLL/AF6 fusion	0.834095	0.167525	0.882739	0.0452513	0.757738	0.428238
cg00691999	PDGFRA	0.46559	0.140991	0.979219	0.703851	0.89463	0.0702995
cg00704970	RPTOR	0.749631	0.382752	0.787573	0.0339585	0.585567	0.0664166
cg00707134	PDP2	0.766978	0.390576	0.891472	0.0700117	0.884591	0.504073
cg00708603	FAM49A	0.547829	0.226787	0.805761	0.0504096	0.689162	0.225551
cg00732166	RBM47	0.736673	0.445863	0.879842	0.563347	0.857562	0.323257
cg00741986	TNIP2	0.878676	0.62284	0.795061	0.0768753	0.728838	0.430517
cg00761125	ELK3	0.86641	0.182874	0.93976	0.0550691	0.927254	0.229587
cg00765705	NCOR2	0.988011	0.169117	0.987644	0.00687842	0.979247	0.151657
cg00768487	SH3BGRL3	0.939292	0.326322	0.466587	0.0227139	0.932453	0.0107548
cg00769775	AX721264	0.682196	0.115714	0.586234	0.0462338	0.883242	0.480812
cg00779056	SOX8	0.546752	0.206513	0.501607	0.0130768	0.669416	0.0304352
cg00780578	FAM155B	0.905581	0.643492	0.885268	0.0394066	0.902809	0.0728734
cg00792688	MPPED1	0.453987	0.138605	0.894003	0.046081	0.577236	0.310956
cg00795584	BC038576	0.858571	0.0782069	0.521661	0.06408	0.531307	0.0867723
cg00808511	TOX3	0.948553	0.112771	0.864988	0.0915023	0.939671	0.375628
cg00822361	SSR3	0.416758	0.0718816	0.800646	0.0437659	0.797977	0.203973
cg00832555	LRRC34	0.630912	0.222698	0.868229	0.125379	0.732646	0.0903856
cg00832644	C1orf111	0.893429	0.631038	0.833839	0.271431	0.62226	0.292816
cg00838397	HKDC1	0.907881	0.186148	0.87243	0.0375664	0.854285	0.306477
cg00839584	IL1A	0.923629	0.343016	0.909478	0.0594323	0.904871	0.0588866
cg00857862	MAP4	0.809528	0.23105	0.511857	0.0381828	0.884336	0.0675213
cg00866556	TMEM200B	0.987023	0.21931	0.985498	0.081229	0.9442	0.228121
cg00867889	OC90	0.34708	0.0913677	0.811963	0.102794	0.511994	0.102213
cg00884221	IGFBP7	0.618049	0.184584	0.575608	0.0421714	0.734935	0.472135
cg00902153	TPRG1	0.889105	0.340829	0.838841	0.0623659	0.912331	0.373224
cg00908004	PCID2	0.918126	0.0495343	0.716536	0.0294295	0.805342	0.512761
cg00920139	C8orf58	0.80778	0.0583936	0.91418	0.0505584	0.889183	0.458747
cg00927503	RND3	0.59968	0.245992	0.90232	0.0355513	0.568945	0.0711356
cg00952789	ADAMTS1	0.869271	0.0805656	0.871142	0.0637289	0.472414	0.166433
cg00954105	CEP112	0.862546	0.265293	0.644669	0.0548605	0.808661	0.519162
cg00957580	NDRG2	0.939517	0.263921	0.75783	0.160277	0.877868	0.527613
cg00959749	NDC1	0.880808	0.495823	0.535106	0.111816	0.627052	0.236254
cg00960147	CD58	0.477107	0.053784	0.669228	0.0314668	0.528437	0.048081
cg00971050	PTRF	0.924378	0.0183098	0.919789	0.0335613	0.798796	0.268228
cg00973737	ADH6	0.95446	0.703605	0.927268	0.666053	0.818884	0.511729
cg00974944	PTPRG	0.944331	0.085053	0.692144	0.0322245	0.916079	0.0693974
cg00975624	IL12A	0.758031	0.200736	0.864124	0.054516	0.640185	0.26518
cg00988050	ZIC5	0.772805	0.522555	0.797783	0.254117	0.89222	0.476432
cg00991794	STL	0.543652	0.0472028	0.985987	0.0370792	0.956021	0.207066
cg01007894	CELP	0.796732	0.455942	0.58546	0.104172	0.470052	0.176498
cg01014224	ENOX1	0.417928	0.139473	0.467263	0.158996	0.518233	0.0822955
cg01015175	BCO2	0.364125	0.0936668	0.503451	0.0765457	0.578507	0.233239
cg01022670	DIP2C	0.874302	0.173619	0.85858	0.0821881	0.873215	0.173739
cg01034813	IL21R-AS1	0.831644	0.369737	0.851367	0.129226	0.885566	0.5589
cg01056467	BC070363	0.869328	0.489308	0.923662	0.149946	0.894407	0.629084
cg01056615	SLC12A7	0.578488	0.324029	0.483156	0.157387	0.448669	0.138866
cg01076495	ECM1	0.892152	0.410026	0.560663	0.20289	0.771526	0.207826
cg01077100	BTBD16	0.900377	0.597612	0.896922	0.090694	0.862095	0.266761
cg01093786	MAML2	0.915561	0.0777048	0.859725	0.0356409	0.738429	0.0532989
cg01097897	C12orf61	0.934211	0.157689	0.893803	0.0399428	0.896764	0.600334
cg01099220	LRRC14	0.915458	0.562895	0.9005	0.440901	0.398476	0.0773867
cg01105963	BC017818	0.840451	0.266222	0.856776	0.291952	0.735772	0.214922
cg01108370	PRKAG2	0.911519	0.449292	0.906665	0.100804	0.666268	0.363875
cg01116477	C1QTNF3	0.912266	0.16011	0.589992	0.107999	0.574387	0.111081
cg01119700	AUTS2	0.881657	0.560529	0.874516	0.376397	0.807681	0.519349
cg01125366	NODAL	0.810942	0.215142	0.898829	0.034291	0.564553	0.110463
cg01130092	PLEKHG4	0.772697	0.150694	0.704865	0.0932025	0.697336	0.426157
cg01135165	MYH15	0.392109	0.094962	0.86824	0.0373884	0.889744	0.053651
cg01154046	VIM	0.850347	0.00459674	0.637436	0.0127496	0.942375	0.0145996
cg01165817	PCCA-AS1	0.70135	0.385095	0.829881	0.243076	0.879504	0.386301
cg01168833	C12orf75	0.957057	0.00720323	0.985981	0.00753324	0.505192	0.00745976
cg01206398	CD28	0.767763	0.140787	0.734294	0.0723452	0.424606	0.17102
cg01209635	CACTIN-AS1	0.597329	0.0868973	0.93615	0.133394	0.9296	0.521489
cg01212326	POU2AF1	0.87088	0.336508	0.859938	0.237	0.770477	0.243078
cg01213447	NR2F2-AS1	0.781419	0.12039	0.441725	0.0600005	0.865609	0.121212
cg01259029	ANKRD33B	0.494628	0.0809203	0.912243	0.293578	0.884906	0.217755
cg01264639	ENC1	0.370274	0.0516554	0.313762	0.0355672	0.525969	0.0556912
cg01265860	RUNX1	0.719053	0.288193	0.520292	0.0659397	0.618376	0.296201
cg01267076	TBX3	0.517118	0.123286	0.928831	0.141317	0.691229	0.0497678
cg01277615	BCAP29	0.467494	0.0498049	0.507321	0.07954	0.612897	0.0840334
cg01287884	AK124226	0.590686	0.308291	0.871475	0.0484261	0.704799	0.334357
cg01291854	ELK3	0.732771	0.069185	0.817171	0.0459617	0.564804	0.0806166
cg01305736	CCR10	0.891827	0.148729	0.890692	0.0689345	0.635305	0.154549
cg01356872	FAM124B	0.629524	0.0413524	0.812537	0.032055	0.77515	0.0464855
cg01359165	PCSK6	0.828001	0.443774	0.885052	0.0492632	0.450041	0.0832982
cg01379317	PLAC8	0.913551	0.0660472	0.407335	0.0516731	0.692254	0.252653
cg01413054	CAB39	0.907581	0.0455659	0.646832	0.0495785	0.827639	0.0597256
cg01413582	PPP1R18	0.892921	0.0749752	0.826384	0.0609861	0.791495	0.447292
cg01415937	UBE4B	0.725888	0.038424	0.27927	0.0250328	0.857561	0.0334749
cg01421539	PIRT	0.508328	0.253048	0.430726	0.135336	0.815156	0.200872
cg01430385	GTPBP4	0.70776	0.0816957	0.849823	0.0522734	0.809665	0.193094
cg01467592	VPS28	0.911112	0.490528	0.869754	0.143427	0.797437	0.324997
cg01476222	TRAF6	0.943315	0.26231	0.912386	0.0591292	0.884024	0.238649
cg01481544	ERICH1-AS1	0.59373	0.33647	0.618907	0.177385	0.627603	0.363972
cg01504555	SYCE1L	0.574753	0.172141	0.597572	0.0744899	0.490129	0.0492665
cg01506492	BC038211	0.890714	0.0460337	0.493504	0.0370916	0.818868	0.0873639
cg01508380	MMP14	0.710576	0.11103	0.876544	0.0480518	0.841586	0.156111
cg01513078	AHNAK2	0.57264	0.0503002	0.792773	0.0306716	0.804568	0.061661
cg01517384	HLA-B	0.89898	0.578025	0.877482	0.626229	0.872958	0.529717
cg01519261	RUNX1	0.853495	0.243095	0.842445	0.079608	0.795235	0.0791432
cg01520588	MDFI	0.506209	0.161314	0.853912	0.0667058	0.699662	0.0785753
cg01532224	PLOD2	0.947558	0.447844	0.914053	0.177261	0.531197	0.0851018
cg01534363	TAF7	0.929288	0.614137	0.909636	0.489395	0.902878	0.539485
cg01542384	GNAI2	0.917706	0.152822	0.892725	0.042763	0.838468	0.498631
cg01543184	MAFG	0.990163	0.73288	0.987442	0.0618207	0.943985	0.149069
cg01546820	TEAD3	0.761726	0.148387	0.543919	0.0424444	0.460869	0.0948923
cg01548300	2014-03-06	0.867765	0.24779	0.826433	0.526078	0.799359	0.401172
cg01549977	BX161428	0.839557	0.313987	0.661859	0.197674	0.876402	0.454967
cg01554060	TICAM2	0.629041	0.227961	0.605144	0.0464237	0.924159	0.0559833
cg01555300	ACSM2B	0.557652	0.0428631	0.750781	0.0340878	0.548655	0.0574723
cg01562833	LINC00629	0.88488	0.307102	0.871177	0.0606214	0.810539	0.106195
cg01577165	LIMA1	0.811886	0.0842161	0.496689	0.0528345	0.65447	0.10071
cg01577755	TRIP13	0.922467	0.172099	0.891349	0.508045	0.872331	0.0934898
cg01591591	CREBBP	0.883556	0.198442	0.605814	0.0653399	0.771491	0.162477
cg01599742	MOCS1	0.907085	0.580574	0.712625	0.354469	0.798327	0.17383
cg01638792	MYEOV	0.773924	0.0371585	0.399491	0.0277776	0.855476	0.0971825
cg01642901	SH3RF1	0.765495	0.456146	0.861348	0.128174	0.83198	0.17447
cg01656168	HAS3	0.957078	0.15177	0.928883	0.0763495	0.929912	0.108095
cg01668352	SRGAP1	0.938509	0.0630114	0.734177	0.0527954	0.87367	0.0666765
cg01672322	CCDC85B	0.411089	0.134914	0.801015	0.0980167	0.749404	0.458761
cg01681422	MYLK4	0.931094	0.282657	0.929943	0.0574402	0.930352	0.0771743
cg01686739	BTBD11	0.69274	0.085486	0.863413	0.0272052	0.367997	0.0948622
cg01691090	PHLDA2	0.588715	0.00870855	0.460107	0.00997188	0.526828	0.0106094
cg01691530	LRRC32	0.717912	0.182733	0.521414	0.0871474	0.731831	0.330354
cg01707330	HCG17	0.912992	0.202484	0.898421	0.0878437	0.870991	0.583986
cg01710865	SPATA6	0.57209	0.147101	0.762037	0.0558704	0.946924	0.635282
cg01712428	STX1A	0.942033	0.27487	0.918925	0.0304885	0.887549	0.0980003
cg01730928	KIAA2022	0.948195	0.531939	0.938809	0.2096	0.875073	0.579281
cg01733904	IRS2	0.770202	0.207142	0.899365	0.0400728	0.857802	0.0821091
cg01735621	MB21D1	0.841887	0.121601	0.484826	0.0735924	0.624183	0.146869
cg01753788	PLEC	0.882305	0.0931725	0.701128	0.0630113	0.823789	0.373335
cg01762827	HAS3	0.972639	0.192831	0.96147	0.142474	0.960873	0.168401
cg01768814	PITPNC1	0.458992	0.1806	0.559626	0.0273484	0.644014	0.0548513
cg01778994	ST3GAL1	0.77811	0.458935	0.875431	0.0694282	0.586517	0.0980602
cg01786466	MPP4	0.659274	0.118583	0.836046	0.0487347	0.592002	0.0486141
cg01786994	DNAJA4	0.988031	0.19443	0.802773	0.485554	0.983339	0.700188
cg01799653	ANKRD33B	0.716123	0.452326	0.824772	0.478983	0.914081	0.566622
cg01799818	VPS53	0.919444	0.39232	0.851217	0.0508603	0.871468	0.23247
cg01802545	LGMN	0.773174	0.398537	0.297337	0.0368279	0.582865	0.0457452
cg01815263	EDEM1	0.835948	0.292487	0.542557	0.0397623	0.591208	0.0565446
cg01818776	DOCK5	0.879063	0.217139	0.8832	0.0670086	0.635714	0.109523
cg01845036	FGF1	0.609156	0.0517868	0.859518	0.0369402	0.852505	0.0567686
cg01875784	IRX4	0.71568	0.370042	0.929379	0.600567	0.882342	0.516307
cg01877450	BRI3	0.47674	0.202648	0.312943	0.0538858	0.68182	0.20202
cg01890836	MPRIP	0.94784	0.156399	0.925067	0.0293638	0.38124	0.0651908
cg01890845	TUB	0.577696	0.203813	0.8912	0.342031	0.387957	0.130682
cg01895890	MTA1	0.94239	0.662223	0.843391	0.0585886	0.930999	0.302083
cg01902704	ARHGAP17	0.735061	0.122967	0.848697	0.152367	0.76486	0.409561
cg01905967	DUSP1	0.716795	0.047933	0.877563	0.0300182	0.841632	0.418621
cg01911472	TBL1Y	0.919601	0.177097	0.472703	0.15564	0.917265	0.247636
cg01921059	MET	0.926536	0.0818726	0.884181	0.0502426	0.920568	0.065339
cg01924561	SLC2A1-AS1	0.912201	0.109951	0.91639	0.023769	0.912217	0.0464524
cg01930756	TGFBI	0.675452	0.173705	0.641269	0.206541	0.496127	0.240639
cg01930947	C1orf111	0.912198	0.537483	0.843552	0.27735	0.647541	0.366859
cg01933519	LEPR	0.808561	0.348569	0.88132	0.0619706	0.843575	0.129145
cg01935400	HEXDC	0.978536	0.653964	0.881162	0.202497	0.954833	0.538365
cg01942543	TOX3	0.901424	0.206328	0.869051	0.160061	0.878961	0.610385
cg01948589	RPS6KA3	0.834975	0.05771	0.440782	0.0395325	0.711414	0.059635
cg01949993	LAMC2	0.597894	0.304893	0.432013	0.0225999	0.807433	0.0472156
cg01956420	COL4A2	0.718683	0.00748389	0.987263	0.0113442	0.446728	0.0146716
cg01963059	MAB21L3	0.862953	0.575783	0.81786	0.0720828	0.863029	0.110235
cg01963702	MICAL2	0.641669	0.238289	0.892677	0.0495331	0.83289	0.06121
cg01966091	HAS3	0.974067	0.154422	0.983838	0.177379	0.986308	0.275074
cg01982592	WWOX	0.920684	0.102779	0.802578	0.162293	0.808685	0.377287
cg01983248	C5orf28	0.608296	0.159161	0.676261	0.0476788	0.73954	0.226805
cg01985833	ASCL4	0.887	0.399847	0.937357	0.482227	0.889131	0.575754
cg01988459	CPT1A	0.907593	0.510211	0.892391	0.457853	0.852902	0.513798
cg02045669	MAPK10	0.905597	0.161722	0.434355	0.0953085	0.907644	0.0712931
cg02047601	TUBGCP2	0.905503	0.549681	0.884201	0.0596237	0.872244	0.103323
cg02049979	MFHAS1	0.900496	0.29491	0.892016	0.25773	0.887292	0.550597
cg02054513	DYNLRB2	0.61917	0.0809293	0.529091	0.0286432	0.341205	0.0682377
cg02054792	FHL2	0.831419	0.0414527	0.521487	0.0390453	0.967156	0.0489574
cg02070740	CHD1L	0.921966	0.104616	0.869942	0.0570969	0.704074	0.0855513
cg02088197	BC062745	0.480664	0.171482	0.865242	0.108761	0.583503	0.145555
cg02089795	CECR1	0.871155	0.524623	0.869086	0.0836926	0.865938	0.363238
cg02100150	PVT1	0.919729	0.0486033	0.822226	0.0248047	0.855869	0.0288793
cg02100497	DAPK1	0.901649	0.556444	0.859946	0.470426	0.825053	0.571048
cg02113368	TUBGCP2	0.92229	0.513629	0.895054	0.062627	0.786814	0.224932
cg02120046	HS6ST2	0.895902	0.339332	0.87298	0.352269	0.844943	0.220885
cg02120774	IGFBP3	0.881386	0.430006	0.888443	0.0826211	0.891273	0.280873
cg02133716	TMEM75	0.877964	0.18627	0.717724	0.131183	0.891661	0.539506
cg02147009	ACSM2A	0.916319	0.45214	0.839763	0.066863	0.891599	0.109709
cg02149069	GAPDH	0.892379	0.401355	0.901147	0.120783	0.815672	0.163958
cg02165670	GPC6-AS2	0.939122	0.37358	0.7897	0.14742	0.945778	0.178734
cg02165693	SLC22A9	0.94495	0.588682	0.871597	0.103814	0.586161	0.181419
cg02190353	SLC25A37	0.841806	0.124125	0.657413	0.047863	0.6411	0.140453
cg02197293	FBXO27	0.946089	0.163041	0.659722	0.0197948	0.95608	0.0364804
cg02223135	CDV3	0.823105	0.102249	0.931292	0.0867006	0.651357	0.231241
cg02225720	ITGAE	0.7929	0.346145	0.497211	0.0575063	0.801387	0.163883
cg02227496	PRSS3	0.87473	0.347803	0.876171	0.524939	0.84658	0.0906056
cg02247591	LYPD3	0.928212	0.304238	0.641065	0.0988322	0.842233	0.14084
cg02265239	DAAM1	0.922032	0.167577	0.680718	0.0427561	0.739845	0.0360195
cg02273797	KIAA1522	0.843816	0.467129	0.828524	0.0823481	0.787226	0.384115
cg02274934	EPM2A	0.923269	0.580455	0.911995	0.0625342	0.748723	0.280444
cg02297616	BMP8B	0.685618	0.400815	0.859441	0.543214	0.928846	0.350382
cg02306654	DNAJB6	0.612525	0.0754559	0.858971	0.338809	0.765902	0.0790553
cg02312409	STL	0.614312	0.0265425	0.985391	0.0290143	0.969707	0.155066
cg02327773	AUTS2	0.483174	0.0828221	0.887313	0.0397152	0.535879	0.11585
cg02332491	SLC38A4	0.706604	0.0603528	0.473085	0.0571086	0.57198	0.312536
cg02344895	NOTO	0.757885	0.459406	0.830345	0.474893	0.752482	0.39894
cg02347312	MCF2L	0.919369	0.476943	0.883719	0.117301	0.652913	0.310607
cg02349866	ANPEP	0.899461	0.197877	0.865181	0.0471715	0.856584	0.0752447
cg02353916	FAM200B	0.872839	0.0952878	0.881264	0.0516645	0.832419	0.250878
cg02362246	TLR8-AS1	0.73007	0.14819	0.822683	0.0454309	0.402544	0.0815993
cg02372404	MGMT	0.609109	0.079074	0.542176	0.0484744	0.515158	0.074387
cg02379549	PI16	0.789142	0.505513	0.829705	0.515011	0.755364	0.393944
cg02386420	RPTOR	0.67152	0.0639071	0.436835	0.0416351	0.792397	0.0487001
cg02395086	SUSD3	0.578907	0.321138	0.482163	0.210727	0.69275	0.103039
cg02403031	SEMA6A	0.918098	0.219132	0.679148	0.40181	0.865101	0.240729
cg02403180	EFEMP2	0.721106	0.198936	0.666786	0.370934	0.920634	0.388405
cg02408775	HDAC7	0.617813	0.0294588	0.971618	0.020492	0.972183	0.043461
cg02413040	RUNX1	0.665037	0.0507556	0.506916	0.0403224	0.749859	0.0492935
cg02430385	DUOXA1	0.938932	0.140454	0.926874	0.230562	0.955273	0.593711
cg02433564	MDGA1	0.898453	0.338786	0.974863	0.564909	0.989743	0.575671
cg02435083	CARHSP1	0.906367	0.363682	0.890916	0.248807	0.883859	0.521415
cg02435427	AKR1C4	0.760835	0.0613043	0.632622	0.155522	0.560085	0.223042
cg02449821	CPNE7	0.885485	0.0161789	0.934365	0.354676	0.89581	0.0956696
cg02458188	RORA	0.378846	0.12461	0.76575	0.0545769	0.707198	0.074428
cg02462818	2014-09-10	0.905027	0.17252	0.898534	0.0953153	0.904354	0.526893
cg02473600	PROC	0.983997	0.730865	0.589198	0.0215574	0.972969	0.0448346
cg02479773	LRRC14	0.97366	0.522437	0.977472	0.409521	0.410527	0.00279894
cg02493602	ME3	0.719437	0.426855	0.952563	0.0380327	0.897554	0.517516
cg02500990	CPNE7	0.572494	0.304377	0.858359	0.601538	0.878228	0.542218
cg02506353	DAP	0.924452	0.289736	0.892614	0.0745139	0.906476	0.299936
cg02530437	NARR	0.847472	0.0568696	0.858957	0.0453232	0.724097	0.0805464
cg02535674	ZNF217	0.752126	0.408665	0.903934	0.0859388	0.760733	0.180273
cg02539809	CPED1	0.595303	0.0830143	0.341784	0.0471325	0.462672	0.0713033
cg02574101	LOC91450	0.889155	0.48233	0.91123	0.0961873	0.876114	0.408756
cg02574394	DAB1	0.858771	0.0854118	0.496296	0.0523155	0.465532	0.0956551
cg02579668	RAB42	0.905395	0.0637661	0.838614	0.0375286	0.910433	0.049608
cg02582848	HM358976	0.884027	0.0292751	0.963739	0.0252494	0.959622	0.0375294
cg02590886	SRI	0.796949	0.257223	0.641124	0.0854587	0.82755	0.121603
cg02607544	GAPDH	0.889779	0.367715	0.800208	0.0722334	0.640878	0.142772
cg02614549	AFAP1-AS1	0.930144	0.200881	0.905767	0.0687105	0.88449	0.152217
cg02633924	2014-09-09	0.769092	0.0641122	0.482876	0.0449091	0.681747	0.0722308
cg02642891	AK124226	0.572445	0.122421	0.465036	0.0342045	0.674259	0.225057
cg02653521	GPC1	0.878673	0.500799	0.865395	0.456954	0.876537	0.0932934
cg02654940	HMGA1	0.831026	0.219649	0.871807	0.0589455	0.84241	0.332853
cg02657292	ZC3HAV1L	0.682034	0.0533939	0.752273	0.0711662	0.427803	0.107788
cg02658043	NRBP2	0.583783	0.185968	0.896243	0.364864	0.552183	0.101362
cg02659086	GSTP1	0.962026	0.0160949	0.96582	0.0141731	0.950872	0.368947
cg02660643	ZCCHC14	0.87031	0.152564	0.841322	0.070799	0.806586	0.0964805
cg02661879	FLNC	0.980207	0.103025	0.984378	0.0131665	0.957769	0.0996355
cg02697979	ABTB2	0.809598	0.328047	0.457104	0.0402777	0.882888	0.0685068
cg02701278	EDAR	0.740547	0.483034	0.849134	0.27171	0.868778	0.480912
cg02704217	MYOCD	0.856143	0.496134	0.89793	0.117155	0.782255	0.147601
cg02736560	GNG12-AS1	0.413077	0.0808197	0.450652	0.0520783	0.780332	0.390302
cg02754945	RPTN	0.872041	0.561925	0.815781	0.469499	0.802516	0.5226
cg02770406	FLNB	0.909798	0.560506	0.885748	0.285348	0.928659	0.488704
cg02770724	STX1A	0.800999	0.100567	0.653188	0.0412886	0.779808	0.0663685
cg02779592	SRPX2	0.66196	0.0393295	0.380276	0.0333741	0.700028	0.0440988
cg02788401	MYCBPAP	0.953068	0.23812	0.708714	0.309701	0.592763	0.223161
cg02820646	CADM1	0.786996	0.177424	0.880719	0.0655207	0.721426	0.454338
cg02860240	LRRC34	0.855398	0.127928	0.887328	0.620011	0.815704	0.0606915
cg02860281	RRAGC	0.562756	0.213638	0.904223	0.459011	0.473106	0.131701
cg02869929	ATP5EP2	0.537335	0.239905	0.787948	0.0490786	0.740324	0.334124
cg02872693	ZNF133	0.777063	0.122899	0.785644	0.0589564	0.792503	0.113078
cg02873263	SLC8A3	0.911205	0.355477	0.805657	0.314448	0.717283	0.425324
cg02879423	WDFY1	0.920175	0.156828	0.871656	0.0529605	0.746267	0.0857465
cg02879776	AX747983	0.563407	0.0778026	0.481036	0.0287098	0.721123	0.32463
cg02888247	C6orf62	0.666024	0.287628	0.393227	0.0785781	0.558974	0.136149
cg02892486	WDR5	0.863514	0.202862	0.728996	0.0413777	0.588598	0.112853
cg02909991	TMC6	0.812769	0.300936	0.900201	0.167704	0.804994	0.264158
cg02910987	GPAM	0.557053	0.0853975	0.510116	0.0707999	0.833445	0.107256
cg02912158	ZIC3	0.838083	0.549641	0.856843	0.457778	0.641858	0.312158
cg02923264	SEC14L4	0.938323	0.0729028	0.892294	0.100292	0.694223	0.0446141
cg02923485	CAPN2	0.89767	0.0623983	0.680124	0.0412274	0.9101	0.0621101
cg02927042	EIF4G3	0.865151	0.111562	0.867539	0.203733	0.62603	0.275016
cg02927821	KRTAP2-3	0.906645	0.0726036	0.921571	0.0495625	0.44544	0.0518239
cg02932805	BCOR	0.972194	0.475886	0.539173	0.0192146	0.96198	0.0269792
cg02934719	TK2	0.926024	0.366996	0.464459	0.0698079	0.834198	0.0568828
cg02954562	GAPDH	0.909464	0.269454	0.863816	0.030833	0.790749	0.0466664
cg02974085	DISP1	0.924618	0.5813	0.915875	0.119914	0.929676	0.301061
cg02976723	FAM50B	0.365706	0.0298356	0.911706	0.0345748	0.808343	0.225418
cg02992067	FTO	0.868933	0.142509	0.750562	0.0708005	0.806759	0.117705
cg02998936	SOCS3	0.435829	0.0816506	0.635693	0.0743688	0.488785	0.22928
cg03000596	LAT2	0.839244	0.0696519	0.663143	0.0513799	0.782291	0.0755066
cg03002526	HACE1	0.934371	0.112545	0.662463	0.1812	0.855229	0.509779
cg03003434	EZR	0.394402	0.064365	0.918742	0.0374739	0.908814	0.0432247
cg03005040	MEX3B	0.426317	0.0932071	0.880052	0.0440304	0.522565	0.139039
cg03014622	SEC14L4	0.831655	0.126378	0.820973	0.111681	0.427158	0.115447
cg03018678	IRX3	0.717695	0.422591	0.869836	0.14097	0.858514	0.28785
cg03020951	HMGA1	0.552453	0.12841	0.904825	0.0424143	0.910199	0.0518873
cg03028106	CBX6	0.762556	0.220226	0.909318	0.111172	0.901972	0.13221
cg03069731	ST7OT2	0.913237	0.0526452	0.877018	0.059806	0.521912	0.211865
cg03073402	LIPE-AS1	0.899806	0.157906	0.960573	0.0628021	0.947474	0.0261217
cg03076094	GLIS2	0.578208	0.132659	0.665892	0.113541	0.552768	0.228575
cg03080336	SLC25A4	0.527842	0.133036	0.916902	0.140789	0.834579	0.115817
cg03081173	HCG27	0.845398	0.182814	0.930312	0.434898	0.942565	0.296549
cg03084710	ENSA	0.930959	0.195633	0.675969	0.0412525	0.861849	0.416562
cg03093944	OR1D5	0.946197	0.509402	0.860488	0.378317	0.921403	0.54095
cg03096126	ZNF532	0.656846	0.0524113	0.922377	0.577133	0.48949	0.0687943
cg03135351	CLIP4	0.96173	0.309205	0.967952	0.0237361	0.917922	0.393598
cg03142741	JMJD4	0.918054	0.0572824	0.806004	0.0272018	0.851609	0.0647125
cg03145386	TCP10L2	0.617109	0.138996	0.666152	0.248399	0.891715	0.634418
cg03149699	PRICKLE1	0.727833	0.178146	0.549439	0.013327	0.645419	0.0198535
cg03149814	BHLHE40-AS1	0.918281	0.0861912	0.518711	0.219098	0.889218	0.400072
cg03156546	TNRC6A	0.896894	0.477866	0.709856	0.0749851	0.776259	0.122449
cg03163545	TMEM204	0.900464	0.451559	0.58775	0.0622433	0.862579	0.102768
cg03187444	SYN3	0.825214	0.2323	0.902315	0.130565	0.379326	0.127146
cg03193328	TPST1	0.900185	0.463386	0.869843	0.0489024	0.585684	0.0835175
cg03206044	ARHGAP10	0.383212	0.127351	0.673944	0.0638162	0.819086	0.134855
cg03207574	PRTFDC1	0.943701	0.189049	0.694023	0.0224883	0.844379	0.0831122
cg03209871	RCHY1	0.609001	0.0774371	0.867203	0.055384	0.733848	0.114371
cg03214697	SEC14L4	0.702668	0.156398	0.898965	0.121237	0.590238	0.0668922
cg03224812	EFCAB4B	0.394104	0.0649189	0.921616	0.044195	0.807283	0.0563871
cg03233624	7SK	0.918365	0.256852	0.683471	0.0776994	0.587853	0.0950394
cg03246914	TUBB1	0.924366	0.181007	0.618292	0.355359	0.779462	0.263034
cg03258665	EPHA2	0.587634	0.047025	0.779401	0.0418425	0.761698	0.0573724
cg03266686	AK056077	0.550277	0.219863	0.341405	0.051268	0.447904	0.0753082
cg03276022	TAGLN	0.445875	0.128588	0.583452	0.116623	0.843803	0.47876
cg03276982	AK025288	0.925417	0.122475	0.892014	0.0379582	0.857744	0.171386
cg03277049	LINC00886	0.966241	0.162073	0.655406	0.0307707	0.935646	0.36359
cg03277950	BPIFB6	0.921491	0.394277	0.903772	0.0670762	0.552809	0.127361
cg03281139	C19orf77	0.767609	0.0122497	0.837299	0.00889089	0.945697	0.0235011
cg03291396	SLC11A1	0.7702	0.272157	0.909899	0.213672	0.858095	0.501918
cg03299991	AX748385	0.491505	0.203565	0.868306	0.0541056	0.83143	0.101217
cg03309393	EDN1	0.850664	0.206458	0.905821	0.0275845	0.890362	0.0770522
cg03315407	ANKH	0.829489	0.206301	0.884876	0.029933	0.906632	0.0685044
cg03324578	PRSS42	0.979506	0.421813	0.964121	0.0434159	0.922888	0.438905
cg03354554	LOC440028	0.781924	0.0827872	0.779028	0.0560282	0.56948	0.102449
cg03382601	MYCN	0.710429	0.317431	0.87851	0.0798558	0.490876	0.233256
cg03396005	APCDD1	0.674003	0.0786138	0.910524	0.092526	0.800085	0.312079
cg03396354	PGLYRP1	0.902855	0.581221	0.839936	0.275336	0.863979	0.458687
cg03397575	C10orf67	0.631892	0.218421	0.485899	0.0477327	0.9445	0.0330372
cg03400131	SGK1	0.930517	0.165271	0.736964	0.0335994	0.789811	0.0745606
cg03403215	PPP2R2D	0.851647	0.437367	0.69968	0.104606	0.682357	0.399358
cg03409272	CCL15	0.941443	0.460523	0.92039	0.17496	0.413484	0.0752013
cg03438552	TAP2	0.593672	0.0738192	0.908365	0.0625667	0.851165	0.0586467
cg03442951	ADRA2C	0.883336	0.315754	0.824114	0.0842743	0.508127	0.146872
cg03452174	RAB34	0.865981	0.0280712	0.928647	0.0272924	0.740907	0.0358102
cg03454639	TNFAIP8L3	0.844573	0.493378	0.646495	0.295309	0.699863	0.371362
cg03457281	OCIAD2	0.47708	0.130658	0.830664	0.0899461	0.63881	0.0971044
cg03470180	EPHB3	0.681269	0.220769	0.986424	0.497631	0.572543	0.133367
cg03471346	ABL2	0.917287	0.0499094	0.848093	0.0353628	0.697897	0.0621399
cg03481855	U4	0.908517	0.281789	0.789653	0.0441508	0.872477	0.0716362
cg03483632	FJX1	0.594393	0.289162	0.887643	0.629229	0.835868	0.491452
cg03486010	TUB	0.502815	0.170702	0.827624	0.350432	0.558535	0.238467
cg03495084	SH3BP5-AS1	0.741337	0.109676	0.604023	0.056578	0.869797	0.0914797
cg03500164	HEATR6	0.922493	0.0683909	0.836774	0.0767625	0.842533	0.134638
cg03502601	RPTOR	0.895569	0.402505	0.898228	0.0449521	0.724558	0.0830089
cg03510528	MGMT	0.483039	0.0797029	0.370006	0.0421093	0.832346	0.353142
cg03513893	FAM131A	0.921874	0.251131	0.3412	0.0590538	0.569229	0.162643
cg03518729	BC016972	0.943439	0.334652	0.902223	0.0458706	0.851367	0.0662131
cg03528824	PKNOX2	0.505587	0.139097	0.883702	0.124802	0.760284	0.381902
cg03537386	COL16A1	0.940354	0.127349	0.911638	0.0291711	0.939793	0.0826521
cg03540589	CSRNP1	0.89526	0.517894	0.657683	0.0381499	0.698884	0.368602
cg03547062	PKP3	0.508513	0.0263403	0.309335	0.0165472	0.559226	0.185366
cg03551807	COBL	0.833406	0.307357	0.823355	0.0612037	0.872102	0.332005
cg03558688	AK094859	0.537376	0.210145	0.912569	0.1402	0.867506	0.331451
cg03567939	BC040865	0.757967	0.450001	0.862883	0.0598822	0.795093	0.0854763
cg03568017	2014-09-09	0.759789	0.0769811	0.399722	0.0641335	0.739707	0.0963081
cg03572859	SORBS3	0.667818	0.275956	0.922115	0.20581	0.761627	0.107476
cg03595286	KLF4	0.750196	0.296333	0.85596	0.562655	0.771183	0.0564745
cg03616827	ZFAT	0.933858	0.486438	0.870241	0.0966379	0.904925	0.579668
cg03627468	MAF	0.720569	0.115089	0.864069	0.0595909	0.684664	0.359817
cg03634073	PRR5	0.897686	0.573572	0.869165	0.0614584	0.788604	0.248303
cg03650946	HOXA3	0.944163	0.630598	0.872159	0.608093	0.771069	0.0428529
cg03652339	DUSP5	0.609152	0.176937	0.58851	0.0541724	0.871859	0.125158
cg03653573	C5orf56	0.83482	0.12806	0.704867	0.0452085	0.758202	0.100159
cg03676624	AQP11	0.923211	0.209988	0.905508	0.110719	0.906456	0.132584
cg03690889	MAF	0.862229	0.28351	0.903364	0.0867373	0.903722	0.583801
cg03691338	FAM170B-AS1	0.502517	0.108701	0.793209	0.107453	0.570094	0.165877
cg03692708	LINC00313	0.911586	0.584389	0.309466	0.0570482	0.654689	0.0774393
cg03697024	DNAH11	0.555828	0.206492	0.548633	0.0334192	0.814274	0.027611
cg03721175	C5orf47	0.871405	0.606306	0.542619	0.0600003	0.904377	0.0763497
cg03725404	SLC2A9	0.845902	0.0903356	0.344742	0.047005	0.504035	0.156063
cg03732545	CNTN2	0.848055	0.460136	0.853201	0.509126	0.811023	0.463241
cg03741406	BMP8B	0.582138	0.124344	0.571897	0.161783	0.94109	0.0902575
cg03741619	TRPV3	0.462627	0.131521	0.932801	0.218138	0.413348	0.104925
cg03761513	DACT2	0.623556	0.13773	0.42038	0.106548	0.542763	0.178685
cg03783391	FRMD4A	0.781871	0.109997	0.702012	0.0641857	0.880972	0.225762
cg03784054	FAM65A	0.651602	0.0974006	0.854802	0.030299	0.557753	0.0594893
cg03787603	SH2B2	0.945392	0.138522	0.717219	0.0315871	0.917842	0.346457
cg03818307	ECM1	0.910677	0.261192	0.617893	0.0738715	0.84104	0.142128
cg03825158	ZNF423	0.619303	0.153023	0.901629	0.0347077	0.380616	0.125106
cg03841832	SLC2A9	0.87069	0.113691	0.700856	0.073067	0.616376	0.164346
cg03857198	RAP2B	0.610783	0.113668	0.824457	0.0484913	0.866146	0.202716
cg03859186	ZNF785	0.607994	0.175671	0.422833	0.13514	0.473216	0.206723
cg03875819	AK095699	0.57203	0.0571099	0.754724	0.047416	0.566381	0.120737
cg03879594	LOC400548	0.477273	0.187662	0.839656	0.0711618	0.822076	0.389808
cg03894068	RIN2	0.744858	0.0651632	0.822874	0.0370147	0.766263	0.115365
cg03895284	TRPC5	0.76397	0.394393	0.83009	0.440109	0.898872	0.522466
cg03901910	AK093412	0.460954	0.168356	0.677501	0.107697	0.593647	0.259846
cg03902450	AX721264	0.914574	0.256778	0.969545	0.0237574	0.961078	0.531287
cg03919488	PPM1H	0.927161	0.0806216	0.878185	0.0291141	0.877607	0.0327474
cg03943127	LOC613038	0.576681	0.26128	0.375904	0.0772477	0.376026	0.122518
cg03958058	PPP2R2D	0.941303	0.358348	0.93508	0.112939	0.636316	0.327006
cg03970591	TCERG1L	0.700024	0.398812	0.883004	0.0649238	0.781654	0.413631
cg03973622	MSI2	0.787266	0.249638	0.509409	0.0432038	0.547001	0.245929
cg03980224	RAI14	0.816349	0.164705	0.90285	0.088228	0.858895	0.513868
cg03980550	ST5	0.825434	0.196769	0.754605	0.0982659	0.571881	0.209879
cg03984750	CWH43	0.421653	0.136266	0.503239	0.0378225	0.434381	0.0964645
cg03993087	AX747983	0.511543	0.0904657	0.817413	0.175729	0.86833	0.426735
cg03998173	RHEB	0.959296	0.519924	0.687121	0.041503	0.545144	0.214764
cg03999872	STMN3	0.795126	0.465824	0.872303	0.137694	0.355124	0.101943
cg04004558	SOCS1	0.783044	0.524821	0.673167	0.179054	0.508544	0.179789
cg04010684	SGCE	0.655315	0.149687	0.481353	0.0642525	0.375389	0.0934046
cg04035048	AUTS2	0.863497	0.439956	0.91854	0.184663	0.860645	0.419852
cg04045079	EDNRA	0.649909	0.27119	0.478141	0.118251	0.821933	0.184223
cg04049240	NTSR1	0.599544	0.10907	0.486535	0.0633597	0.856797	0.130846
cg04083466	SLC17A4	0.82065	0.422379	0.485878	0.089182	0.871216	0.476018
cg04103837	CPA6	0.559256	0.103893	0.619809	0.159589	0.578733	0.137942
cg04130557	SORBS2	0.886096	0.0659843	0.477704	0.0532697	0.790977	0.0905452
cg04131431	LGR6	0.570548	0.179845	0.961964	0.221192	0.519442	0.0495883
cg04132472	AKAP10	0.934588	0.0892817	0.693751	0.050763	0.935461	0.481051
cg04137004	RASSF10	0.888372	0.145738	0.876812	0.0442098	0.71567	0.300452
cg04150762	SCT	0.753645	0.436389	0.892384	0.071232	0.866147	0.224988
cg04150954	ZMIZ1	0.899436	0.0326013	0.909011	0.034214	0.808625	0.177895
cg04153563	CDH8	0.883789	0.255554	0.926686	0.130544	0.584619	0.299209
cg04163638	FAM49A	0.628186	0.139319	0.789249	0.0424067	0.901585	0.0740273
cg04165508	BCAR3	0.856632	0.0844273	0.878074	0.0314825	0.807982	0.0477347
cg04171808	CD44	0.530231	0.039856	0.63647	0.0362934	0.850172	0.0472066
cg04187185	CCL28	0.982796	0.698683	0.653381	0.038464	0.925025	0.171368
cg04188920	PFKP	0.949057	0.461862	0.839334	0.0213303	0.913045	0.0626814
cg04212150	ZNF532	0.85004	0.105585	0.85323	0.304533	0.485477	0.117746
cg04218899	LAMC2	0.451043	0.195211	0.332402	0.0221975	0.833967	0.0342097
cg04222728	KIAA1549	0.929032	0.47335	0.361623	0.0605898	0.614686	0.0522734
cg04244152	GJD4	0.882086	0.370573	0.81483	0.097394	0.790824	0.36583
cg04255391	PLEC	0.897576	0.409888	0.372816	0.0918558	0.812967	0.430821
cg04273763	TOM1L2	0.739603	0.155519	0.809848	0.0596288	0.867483	0.0495682
cg04276058	ALDH4A1	0.905551	0.640698	0.798168	0.044429	0.675409	0.0690674
cg04280590	SUGT1P1	0.887733	0.274649	0.808153	0.345389	0.637003	0.179265
cg04286206	CASP8	0.465103	0.103984	0.417221	0.0565933	0.773069	0.494125
cg04290779	EDN2	0.451645	0.00217565	0.527015	0.00549064	0.523103	0.00818068
cg04294383	CYFIP1	0.917179	0.239155	0.820678	0.0509678	0.86088	0.186669
cg04308589	KCNMA1	0.497641	0.0774934	0.507471	0.038943	0.612954	0.0458506
cg04322486	VOPP1	0.849698	0.502205	0.674079	0.0821976	0.68237	0.251095
cg04329736	TFE3	0.746193	0.0745098	0.763792	0.0938807	0.658857	0.187244
cg04344000	DCBLD1	0.920707	0.603747	0.878798	0.528536	0.873753	0.387012
cg04349084	NKX2-6	0.502262	0.109476	0.640117	0.0404046	0.624722	0.0809971
cg04362790	EML1	0.679121	0.327143	0.963157	0.0266379	0.892684	0.01877
cg04364764	LYST	0.800187	0.124602	0.71121	0.0298961	0.751824	0.168756
cg04387396	SGPL1	0.8091	0.108679	0.496737	0.0257477	0.613488	0.0445586
cg04387658	CD86	0.790132	0.402998	0.891505	0.584071	0.830929	0.441064
cg04388970	AVL9	0.919537	0.543783	0.894546	0.136307	0.926972	0.527992
cg04389736	INF2	0.533169	0.0576534	0.799644	0.0445681	0.483128	0.0754642
cg04432594	UBE2MP1	0.713001	0.456572	0.316962	0.0176944	0.80453	0.431702
cg04436847	EGF	0.602238	0.152212	0.919768	0.1358	0.920739	0.159973
cg04473654	SCFD2	0.928098	0.0981752	0.854656	0.0359022	0.915305	0.0794938
cg04480280	AX747178	0.892127	0.265581	0.836449	0.389033	0.823224	0.347376
cg04488822	EXOC3L4	0.632326	0.321735	0.508568	0.14767	0.862874	0.326837
cg04492807	IRX4	0.892037	0.445912	0.537662	0.0734903	0.8407	0.522041
cg04495354	ARL2BP	0.927451	0.235697	0.864038	0.134498	0.750786	0.20078
cg04504205	LOC100131496	0.676954	0.108689	0.72263	0.0357349	0.405816	0.115182
cg04510153	DDR2	0.785604	0.0541638	0.585109	0.0396036	0.768588	0.0667694
cg04513422	LINC00346	0.544421	0.181383	0.826427	0.0716645	0.830084	0.0607665
cg04528326	MRPL3	0.91881	0.609012	0.92284	0.134388	0.85142	0.205386
cg04554576	AK025127	0.706564	0.166399	0.896291	0.0518149	0.595047	0.272571
cg04561224	RASA4CP	0.797321	0.28196	0.493074	0.128226	0.859926	0.440756
cg04561261	HSD17B2	0.92296	0.338446	0.860586	0.111777	0.871744	0.610364
cg04561753	C12orf75	0.754352	0.126677	0.81586	0.0368829	0.488046	0.0921852
cg04565255	CLN5	0.748491	0.476776	0.815782	0.142474	0.905863	0.486722
cg04603130	GADD45B	0.903344	0.632218	0.889241	0.0631265	0.902713	0.3247
cg04607251	CDH18	0.579311	0.257752	0.886852	0.0932474	0.934751	0.641792
cg04625338	EGFR	0.838935	0.0479691	0.702534	0.0284949	0.881723	0.0303451
cg04626878	PTK6	0.514745	0.0707795	0.33583	0.0444811	0.548347	0.0774967
cg04633683	BC029255	0.709897	0.398815	0.882869	0.0404527	0.872476	0.302446
cg04646987	TRIO	0.983287	0.19725	0.964153	0.010112	0.953097	0.00107365
cg04650676	2014-09-09	0.946926	0.0246757	0.606779	0.0141717	0.912546	0.0358411
cg04654299	MNT	0.933511	0.161417	0.937423	0.0462756	0.944658	0.0656993
cg04658243	RPTOR	0.916626	0.413573	0.921148	0.0496381	0.917059	0.0873686
cg04661929	2014-09-09	0.864813	0.306181	0.83752	0.0718742	0.792559	0.415806
cg04663932	LIMK1	0.865691	0.135375	0.780825	0.0410185	0.795318	0.068793
cg04674406	LINC00574	0.842639	0.581716	0.613034	0.271004	0.577088	0.299444
cg04690927	IGFBP3	0.976488	0.104278	0.980085	0.0094288	0.980182	0.613875
cg04729730	AK094674	0.881248	0.196526	0.838344	0.0776155	0.813886	0.186164
cg04744624	LAMB1	0.931229	0.411625	0.904569	0.513764	0.91848	0.355393
cg04751032	LINC00920	0.880398	0.159662	0.36925	0.0583896	0.633738	0.113704
cg04756223	EPAS1	0.922326	0.0992659	0.430797	0.0479354	0.557498	0.0791099
cg04772025	CPT1A	0.438987	0.0991733	0.964436	0.0641027	0.955933	0.479057
cg04772575	ABCB9	0.946648	0.611368	0.916155	0.563077	0.898572	0.638274
cg04776120	CISD1	0.921498	0.621445	0.791824	0.0985402	0.814966	0.503417
cg04787602	LOC100506343	0.606539	0.1319	0.479512	0.193529	0.768836	0.200299
cg04800585	HIST1H2BB	0.728693	0.327005	0.746149	0.253404	0.523643	0.269072
cg04828105	MARCKS	0.955461	0.219035	0.931586	0.0440697	0.911629	0.0647804
cg04831076	SLC25A48	0.377958	0.119752	0.759335	0.0517304	0.549773	0.0891864
cg04852893	MYOCD	0.783484	0.33804	0.875126	0.0718216	0.838125	0.34365
cg04871778	TTC22	0.565276	0.27843	0.905103	0.191997	0.770953	0.0853812
cg04884025	ZFYVE9	0.832052	0.326076	0.333605	0.0302902	0.620843	0.158832
cg04908077	TSC22D2	0.698834	0.168289	0.502768	0.220788	0.846638	0.0709552
cg04914221	TLN2	0.894131	0.0294974	0.630973	0.0216978	0.35268	0.0663142
cg04915566	RUNX1	0.945932	0.210158	0.942555	0.0235066	0.89411	0.0414642
cg04916810	NAV2	0.812412	0.224018	0.620436	0.0842531	0.443944	0.19209
cg04920951	GSTP1	0.969818	0.00379364	0.972739	0.0184408	0.965979	0.458986
cg04926881	LOC100506497	0.876733	0.112164	0.60106	0.0749918	0.658577	0.11557
cg04929355	IL18	0.931979	0.0749624	0.632951	0.154035	0.898828	0.601706
cg04930596	NCOR2	0.900598	0.512675	0.843464	0.0407451	0.842922	0.467823
cg04945753	KCTD18	0.934237	0.517562	0.843069	0.0842719	0.917046	0.147483
cg04948438	ANKRD2	0.792138	0.182579	0.456222	0.116986	0.604383	0.145481
cg04958157	F7	0.915769	0.469145	0.934489	0.548795	0.879855	0.598878
cg04958411	CBX4	0.819971	0.563257	0.844424	0.0960602	0.844136	0.222745
cg04960964	ZFP92	0.914848	0.482941	0.872577	0.496608	0.669812	0.172414
cg04965200	EEA1	0.872352	0.0641221	0.276496	0.0214754	0.73174	0.0445804
cg04998420	S100A6	0.660266	0.0198078	0.64733	0.0215314	0.911374	0.610022
cg05001848	URI1	0.796471	0.373396	0.555006	0.124356	0.59812	0.17352
cg05038216	CLIP4	0.929574	0.17229	0.91216	0.0638811	0.815232	0.0715317
cg05045343	BC038211	0.95942	0.0271959	0.419318	0.0299697	0.923064	0.0423692
cg05052703	immunoglobulin heavy chain	0.605387	0.226236	0.744973	0.0630153	0.640165	0.0939635
cg05056300	PHLDA1	0.847042	0.408828	0.745438	0.0995918	0.679341	0.15093
cg05083033	CREB5	0.983431	0.527155	0.752127	0.0489297	0.596905	0.0458827
cg05088151	ZFP92	0.963459	0.174284	0.961911	0.622374	0.766715	0.106959
cg05088820	ASAP2	0.76776	0.132581	0.902798	0.0233879	0.917919	0.380645
cg05098876	PPP1R3G	0.627775	0.303519	0.659544	0.302436	0.399989	0.104562
cg05099145	NME3	0.984722	0.0242325	0.978124	0.0328067	0.954684	0.572706
cg05111146	BRD2	0.402396	0.142914	0.54557	0.266199	0.408417	0.141015
cg05125838	UCN2	0.507799	0.16562	0.747079	0.0369805	0.749925	0.0995715
cg05128379	TRAF6	0.884123	0.365311	0.897712	0.197691	0.791845	0.44913
cg05130642	EPPK1	0.896893	0.402915	0.889015	0.149365	0.862671	0.172069
cg05146756	MIR31HG	0.876256	0.257403	0.934806	0.346035	0.704539	0.0582204
cg05151811	VIM	0.546808	0.0953222	0.595444	0.0452544	0.667589	0.149838
cg05173159	NR2C1	0.937449	0.388958	0.876048	0.464415	0.863015	0.610519
cg05188268	DCT	0.898009	0.182945	0.748839	0.341155	0.521966	0.167559
cg05191397	TNRC18	0.748107	0.0672437	0.56953	0.0497573	0.808978	0.4525
cg05206120	GALNT16	0.923303	0.19167	0.932369	0.0754132	0.914663	0.326075
cg05226283	MIR31HG	0.539906	0.0807083	0.581075	0.215822	0.813943	0.0774342
cg05235525	AK130824	0.855648	0.326427	0.684871	0.0523711	0.683753	0.0927864
cg05239310	AK127179	0.495822	0.0751024	0.417795	0.0714867	0.607568	0.182607
cg05242371	DMPK	0.92367	0.141775	0.513512	0.132014	0.913127	0.27181
cg05246081	GYPC	0.754265	0.186459	0.892081	0.539204	0.704444	0.431638
cg05273302	MOB3A	0.821479	0.275512	0.907161	0.401894	0.898193	0.125268
cg05276753	AL110171	0.783932	0.0624806	0.783199	0.0421222	0.943086	0.0697633
cg05277504	STRA13	0.955582	0.00550724	0.96868	0.0116384	0.974358	0.0352857
cg05279761	CCRL1	0.890631	0.310453	0.545694	0.143046	0.743759	0.331419
cg05288172	AK127183	0.643205	0.0763431	0.423731	0.0414684	0.928	0.519219
cg05290300	AK093002	0.882126	0.0870905	0.951176	0.0672462	0.909523	0.145469
cg05302441	PKNOX2	0.578698	0.31086	0.877593	0.133463	0.789722	0.449311
cg05310309	LIMS1	0.943251	0.160305	0.92307	0.185618	0.828028	0.518165
cg05328461	EIF3G	0.872749	0.228568	0.84959	0.109729	0.908116	0.14099
cg05331334	MC5R	0.609869	0.192194	0.894111	0.328997	0.877061	0.186068
cg05339037	LOC284454	0.915756	0.0763621	0.690071	0.073911	0.867405	0.260416
cg05349016	NMT1	0.833446	0.145582	0.824463	0.0798059	0.861377	0.332217
cg05361415	VGLL4	0.920705	0.217923	0.881149	0.0699433	0.864328	0.0946411
cg05363110	MAF	0.651139	0.249402	0.796812	0.0585744	0.695047	0.375482
cg05374263	CDH5	0.870675	0.458453	0.46318	0.064908	0.528909	0.06361
cg05374271	RGS2	0.896412	0.644795	0.864015	0.30246	0.872697	0.44921
cg05376904	TIMP2	0.381156	0.0911608	0.597829	0.085204	0.486723	0.113789
cg05377120	KLRD1	0.501564	0.240348	0.614892	0.0637245	0.503714	0.079614
cg05418915	SLC39A10	0.816159	0.0372299	0.431563	0.0323788	0.88959	0.0591245
cg05438378	SMAD3	0.855108	0.118369	0.438622	0.0509291	0.793777	0.0687908
cg05445326	TM4SF19	0.933406	0.419737	0.776313	0.0335884	0.951511	0.0651639
cg05450336	DIP2C	0.895159	0.47163	0.88039	0.156316	0.865173	0.547271
cg05475938	AK093412	0.889175	0.593097	0.590365	0.10844	0.381988	0.12376
cg05476182	PHF15	0.881821	0.244058	0.39236	0.0521369	0.765257	0.303182
cg05488681	SLC17A5	0.660408	0.28756	0.91459	0.0997137	0.772341	0.218741
cg05501617	AK126253	0.896384	0.360366	0.699563	0.0968823	0.379266	0.0818804
cg05506147	CAST	0.424366	0.101876	0.30871	0.049117	0.800129	0.0961129
cg05512561	STARD13	0.931508	0.206617	0.498438	0.116795	0.849986	0.145275
cg05517711	ST6GALNAC6	0.757848	0.443475	0.624526	0.223857	0.562119	0.142689
cg05525106	MB21D1	0.869601	0.0437029	0.518139	0.0300493	0.86476	0.063116
cg05533723	TRPM1	0.668412	0.35825	0.755757	0.118113	0.426658	0.17203
cg05534444	NPAS1	0.846427	0.544074	0.851414	0.520381	0.810762	0.455196
cg05540473	ARID1B	0.905539	0.502827	0.85297	0.356575	0.853008	0.527043
cg05546575	DAGLB	0.931004	0.105938	0.878462	0.036782	0.856057	0.161233
cg05548488	MAPKAPK3	0.730545	0.474366	0.519247	0.0855704	0.559121	0.100411
cg05570980	C3orf52	0.604042	0.248299	0.517257	0.100834	0.779547	0.336501
cg05571619	LOC285768	0.947423	0.55375	0.835066	0.35655	0.510877	0.17639
cg05571820	EVC2	0.928334	0.202124	0.906983	0.618915	0.910964	0.114315
cg05582310	EVC	0.887859	0.110971	0.455009	0.0828478	0.814401	0.0983492
cg05597945	BANP	0.902966	0.201893	0.775498	0.045195	0.874426	0.574716
cg05601456	ARSJ	0.619765	0.0213626	0.807615	0.0351345	0.817869	0.0566709
cg05624478	PTRF	0.593931	0.0610819	0.804227	0.0551934	0.546966	0.254214
cg05647720	C2orf72	0.843396	0.56586	0.86727	0.398521	0.877794	0.61353
cg05651778	MRC2	0.853505	0.55816	0.572139	0.152751	0.937381	0.453464
cg05668853	NARR	0.758416	0.0853841	0.862463	0.0652544	0.753467	0.109741
cg05673756	NALCN	0.35268	0.0369948	0.901218	0.482315	0.531334	0.0218501
cg05673882	POLK	0.79126	0.076282	0.844226	0.0558874	0.755341	0.0819012
cg05689413	MED20	0.826487	0.08258	0.687957	0.0697827	0.479548	0.0948291
cg05695951	CHST7	0.929113	0.666335	0.589985	0.0436586	0.690152	0.294792
cg05696706	PLEC	0.93306	0.055993	0.841877	0.0443651	0.960231	0.0334748
cg05696969	SH3RF2	0.744957	0.043044	0.845683	0.0221495	0.83979	0.0511039
cg05713486	TRPM5	0.713638	0.327724	0.818709	0.422384	0.676815	0.408615
cg05718485	RAB4A	0.755774	0.443445	0.845729	0.158332	0.810813	0.554396
cg05725719	GIMAP5	0.362485	0.01383	0.469367	0.0328145	0.784046	0.512582
cg05726195	AX746871	0.469147	0.0941388	0.826374	0.0746216	0.826066	0.110662
cg05727225	ADM	0.715026	0.0943522	0.760662	0.309636	0.875304	0.122856
cg05730038	MFSD6L	0.728113	0.361715	0.939287	0.649118	0.497036	0.0672491
cg05737004	GREB1	0.931382	0.165697	0.928159	0.150642	0.844396	0.386605
cg05765734	UBE2V2	0.619283	0.105581	0.528504	0.0688297	0.907329	0.110172
cg05774698	HIBADH	0.93106	0.238011	0.925532	0.13019	0.948043	0.471477
cg05778494	DM075093	0.881066	0.0351475	0.398744	0.0204906	0.788928	0.0697701
cg05785932	KCNMA1	0.453526	0.0290319	0.438535	0.0216433	0.892421	0.0684551
cg05813297	IMPA1	0.508667	0.254742	0.75035	0.0432423	0.834856	0.523494
cg05824050	ZNF462	0.90354	0.475718	0.798189	0.0631782	0.608038	0.0603949
cg05834354	OSBPL5	0.919	0.373498	0.906362	0.240748	0.912201	0.324605
cg05843841	LRRC32	0.737773	0.183704	0.564215	0.127035	0.852618	0.350592
cg05844827	MSI2	0.907148	0.485373	0.796893	0.0880088	0.557555	0.170402
cg05854509	RRAGD	0.559435	0.220844	0.862118	0.113257	0.65626	0.150517
cg05860195	AX747440	0.968767	0.235233	0.952808	0.212341	0.947818	0.533202
cg05868813	SHISA2	0.86399	0.369221	0.89609	0.040864	0.609739	0.246373
cg05870586	HDAC4	0.89281	0.351784	0.823282	0.0270005	0.868628	0.430047
cg05879576	DIP2C	0.800393	0.0904619	0.855815	0.048873	0.815596	0.0819084
cg05880945	FAM201A	0.668289	0.393067	0.657129	0.335691	0.852621	0.168852
cg05882938	RPL39L	0.927515	0.0703079	0.388992	0.057129	0.565568	0.0758713
cg05903736	HDAC4	0.907908	0.368072	0.84791	0.0441281	0.909969	0.411771
cg05911774	SRPX2	0.948191	0.0552291	0.956131	0.0120238	0.694515	0.00179921
cg05931231	LOC338817	0.870334	0.618521	0.403296	0.12003	0.850664	0.167656
cg05931439	MMP14	0.762232	0.162517	0.926974	0.0465848	0.823944	0.0751555
cg05940672	HPCAL1	0.881987	0.268589	0.86625	0.0794379	0.603873	0.340645
cg05940703	SLC16A11	0.888779	0.396077	0.814198	0.14567	0.739677	0.264508
cg05941376	WWC1	0.934771	0.188205	0.929885	0.0337724	0.91418	0.168275
cg05945230	LINC00670	0.758852	0.492339	0.642156	0.0327551	0.886558	0.17956
cg05951576	NAGS	0.971692	0.336559	0.95953	0.0258836	0.922471	0.0427814
cg05998333	BC015429	0.601186	0.0891465	0.730545	0.0497152	0.792088	0.169505
cg06000193	TCP10	0.926465	0.577309	0.921145	0.61035	0.851187	0.566218
cg06014506	ZCCHC16	0.888033	0.0995713	0.715251	0.230281	0.829392	0.538803
cg06042826	BC015590	0.642513	0.246071	0.797954	0.229605	0.910921	0.55447
cg06045337	PLEC	0.984736	0.00737449	0.939184	0.0121519	0.971849	0.0256816
cg06048750	KLF6	0.884657	0.222416	0.871423	0.0945466	0.876875	0.615819
cg06061240	TTC39A	0.808464	0.431035	0.865026	0.165906	0.744612	0.421425
cg06062378	DCP2	0.939988	0.594508	0.889438	0.0636684	0.906834	0.403753
cg06080831	BC042024	0.536934	0.221952	0.468171	0.10194	0.845384	0.233685
cg06083506	AK097428	0.933505	0.187374	0.917289	0.0965857	0.905609	0.167469
cg06114334	AX746871	0.553907	0.0302526	0.855243	0.0497826	0.766315	0.0386381
cg06130562	CARHSP1	0.895131	0.308288	0.897773	0.150661	0.863792	0.428765
cg06159340	CTF1	0.465606	0.206518	0.652399	0.0767193	0.890111	0.243532
cg06160682	KCND3	0.552708	0.148016	0.909775	0.0809158	0.691557	0.260126
cg06172950	COG3	0.724772	0.102629	0.617592	0.0347136	0.611283	0.0704121
cg06190461	GREB1	0.917035	0.179692	0.77917	0.472994	0.790548	0.44071
cg06192883	MYO5C	0.920631	0.548636	0.867818	0.0827973	0.507014	0.124802
cg06197966	SVIL	0.648031	0.0400727	0.544652	0.0379658	0.844222	0.0456736
cg06211724	LAMC2	0.910723	0.228399	0.49341	0.0704847	0.729424	0.158983
cg06215691	SHISA2	0.746523	0.0902787	0.715091	0.0679828	0.48692	0.128192
cg06228542	CD63	0.970986	0.221246	0.803015	0.0454422	0.939418	0.0743869
cg06231618	CXorf38	0.869478	0.517024	0.889732	0.0584625	0.877861	0.182875
cg06234378	CARD14	0.565334	0.287384	0.788985	0.03763	0.842202	0.383652
cg06241689	C2orf72	0.827079	0.336285	0.589927	0.339024	0.736627	0.427519
cg06248480	LAMB1	0.935264	0.105922	0.911646	0.271596	0.540818	0.0538738
cg06255955	HLA-DQB1	0.551451	0.265614	0.855117	0.221911	0.72814	0.30339
cg06285590	MCAM	0.904962	0.148086	0.978072	0.421069	0.849049	0.498354
cg06312813	CXCL2	0.619362	0.0399615	0.959511	0.0250161	0.919776	0.391069
cg06320380	TNS1	0.819703	0.43697	0.839666	0.0606179	0.390497	0.132277
cg06342072	BCMS	0.459558	0.0662444	0.335108	0.0420155	0.794727	0.0654696
cg06349754	PLEKHG4	0.887286	0.181124	0.878092	0.201991	0.844241	0.363944
cg06354527	AL832737	0.881924	0.327148	0.816378	0.315949	0.572384	0.302538
cg06358970	SH2D6	0.766315	0.159203	0.980359	0.012501	0.760663	0.493155
cg06359703	EDN2	0.974245	0.693054	0.969473	0.415852	0.97989	0.492909
cg06363692	RNF121	0.638105	0.120023	0.396423	0.0495581	0.646786	0.198514
cg06366789	ZIC5	0.761125	0.356372	0.69376	0.0582996	0.821761	0.0967205
cg06367321	GDPD3	0.907276	0.413036	0.694422	0.195771	0.851279	0.1985
cg06373470	AL157440	0.605986	0.252052	0.772216	0.0699826	0.537051	0.228344
cg06381864	ARHGAP44	0.613794	0.146808	0.740292	0.0636324	0.754232	0.128985
cg06402315	TOX3	0.906043	0.159209	0.85106	0.0719831	0.847613	0.492612
cg06421774	IRX4	0.490272	0.0530165	0.94484	0.0540972	0.387957	0.0890078
cg06434454	ADAMTS16	0.967978	0.707075	0.914334	0.0151623	0.537667	0.044877
cg06435363	MTMR7	0.826348	0.271986	0.925974	0.0253692	0.849553	0.1558
cg06484572	MDFI	0.67501	0.37599	0.864486	0.475607	0.713437	0.0795246
cg06499484	CERKL	0.576761	0.153866	0.430783	0.0526752	0.735771	0.138144
cg06511312	MEGF6	0.682221	0.0596264	0.97067	0.652947	0.971358	0.364517
cg06511330	TARBP1	0.930184	0.241297	0.901842	0.0364128	0.899979	0.125383
cg06516476	NT5E	0.777948	0.0820009	0.845358	0.0528248	0.789666	0.0829424
cg06521280	PLAU	0.579245	0.203474	0.858494	0.0877004	0.807154	0.177853
cg06546066	C2orf54	0.757397	0.274185	0.917251	0.0747467	0.854588	0.220284
cg06547285	PCED1B	0.562131	0.279184	0.857768	0.0374967	0.78613	0.0778432
cg06559318	HLA-DRB6	0.881184	0.422108	0.904685	0.146059	0.785803	0.138606
cg06570967	BC043227	0.917004	0.0462699	0.294805	0.028501	0.556763	0.0485788
cg06571407	CD40	0.482537	0.180858	0.92494	0.36113	0.895959	0.243181
cg06573570	AKR1C4	0.841811	0.158184	0.847422	0.296003	0.770346	0.398572
cg06579338	LOC81691	0.885809	0.381798	0.85339	0.105419	0.887867	0.0840249
cg06579738	C11orf93	0.929531	0.186166	0.839515	0.275574	0.906749	0.561618
cg06592151	KRTAP2-1	0.783173	0.072988	0.753646	0.0640562	0.814578	0.361271
cg06603923	RHEB	0.909679	0.595019	0.69692	0.0947455	0.904503	0.562998
cg06604249	ABAT	0.804025	0.100808	0.873086	0.0462489	0.586816	0.243604
cg06606386	LOC284454	0.84301	0.1513	0.591466	0.0894648	0.814868	0.227886
cg06615380	LOC254099	0.97053	0.602495	0.434914	0.053367	0.905094	0.0762462
cg06616057	G0S2	0.577218	0.305333	0.483108	0.128145	0.338578	0.0704905
cg06616245	GLI1	0.437451	0.110953	0.566811	0.226049	0.880434	0.14308
cg06617335	LOC91450	0.824036	0.0740819	0.616514	0.0627638	0.702168	0.0636672
cg06624978	PRDM8	0.903504	0.199643	0.717627	0.0353317	0.786554	0.140262
cg06631462	NAV2	0.81897	0.1264	0.58459	0.0480968	0.35285	0.0983437
cg06631625	AK127179	0.883657	0.183259	0.888246	0.145725	0.887496	0.583817
cg06633978	BCAR1	0.855277	0.465224	0.858869	0.0509376	0.898486	0.585816
cg06638568	PACRG-AS1	0.734846	0.475125	0.894158	0.0836527	0.446762	0.111202
cg06644669	PPP1R18	0.686318	0.049382	0.571125	0.0617289	0.547152	0.152026
cg06659727	COL4A1	0.516056	0.0414098	0.982697	0.044659	0.478216	0.0652405
cg06674117	ARGFXP2	0.711442	0.255334	0.890698	0.0237582	0.869181	0.449717
cg06679347	VEGFC	0.91153	0.521335	0.521319	0.0192306	0.770218	0.0211635
cg06679538	LRRK1	0.906439	0.0387195	0.930102	0.0363912	0.865465	0.0405958
cg06681396	HEY1	0.665355	0.36848	0.682704	0.0301653	0.808545	0.441915
cg06698332	AC2	0.841182	0.128311	0.642502	0.0978402	0.782038	0.106862
cg06712541	APOBEC3A_B	0.872026	0.591962	0.842603	0.231135	0.714733	0.407813
cg06716182	MAML2	0.776156	0.225164	0.888744	0.0771507	0.878661	0.608549
cg06728055	AK309441	0.919885	0.169899	0.872741	0.150334	0.89757	0.21248
cg06730183	NCRUPAR	0.916296	0.648262	0.573824	0.120186	0.647959	0.136279
cg06733155	LIMK1	0.881858	0.157777	0.872385	0.0449938	0.839162	0.121211
cg06733903	TMTC1	0.822697	0.34691	0.925931	0.354894	0.599178	0.319855
cg06735243	NGEF	0.794422	0.125859	0.679114	0.0441674	0.466989	0.082413
cg06736148	GNB5	0.840689	0.279554	0.762987	0.0843325	0.673044	0.0971058
cg06737942	ESYT2	0.895382	0.630403	0.88554	0.0925967	0.836323	0.163649
cg06738887	ANXA2	0.870588	0.0470409	0.340473	0.0350549	0.77366	0.0551331
cg06744119	AL157440	0.860432	0.0618768	0.768504	0.0580496	0.906215	0.0667758
cg06762332	TBX4	0.896793	0.616266	0.65773	0.376754	0.886359	0.466049
cg06768361	AK055849	0.876001	0.280672	0.940017	0.0220142	0.972898	0.588556
cg06775420	HN1L	0.989496	0.14305	0.98242	0.0136175	0.974257	0.02522
cg06788267	BC030750	0.822147	0.170378	0.843569	0.0685667	0.825966	0.247041
cg06799735	AHNAK2	0.484117	0.0973335	0.792275	0.057514	0.809618	0.124919
cg06807993	AATK	0.982401	0.577023	0.967494	0.0126333	0.565756	0.0386678
cg06819200	ECE1	0.650169	0.0755994	0.646803	0.0582679	0.782143	0.0732999
cg06837040	BC036830	0.485465	0.233175	0.835992	0.165715	0.675025	0.151643
cg06837311	GFPT1	0.970218	0.0950202	0.793294	0.0152115	0.919821	0.0378548
cg06873564	SLC4A3	0.770868	0.0689909	0.866575	0.0517045	0.662878	0.0820526
cg06875754	ADM	0.730745	0.0822977	0.663494	0.149839	0.539633	0.099472
cg06888746	SH3PXD2A-AS1	0.98163	0.375329	0.983797	0.00741159	0.981929	0.0152566
cg06892907	AK127183	0.830243	0.439038	0.851165	0.155099	0.883974	0.621326
cg06896207	MOB3A	0.839438	0.26011	0.899492	0.606185	0.874149	0.271867
cg06899186	CUL1	0.753368	0.137436	0.663125	0.203387	0.920849	0.109803
cg06905913	INHBB	0.488915	0.22138	0.518562	0.11586	0.62578	0.142925
cg06919159	RASGRF2	0.881846	0.278724	0.669984	0.398986	0.769876	0.134965
cg06920037	TBX3	0.931928	0.608857	0.951052	0.692471	0.959391	0.10902
cg06921552	AK094674	0.864536	0.22432	0.86687	0.0704989	0.867538	0.131116
cg06928838	GSTP1	0.93362	0.0645871	0.94644	0.0657808	0.938695	0.486435
cg06931327	ELL2	0.531907	0.15847	0.572896	0.0764274	0.831338	0.530906
cg06937717	CRYGN	0.871841	0.206307	0.940681	0.681295	0.8602	0.422358
cg06943073	SRGAP1	0.927971	0.222445	0.862327	0.0489672	0.888789	0.293418
cg06955040	SIX1	0.848082	0.24947	0.381389	0.0591339	0.904517	0.194875
cg06956006	ACLY	0.89596	0.414695	0.920107	0.0412741	0.884995	0.408602
cg06961086	ASB1	0.930516	0.240011	0.927314	0.0322804	0.947407	0.406429
cg06961098	HAS3	0.932753	0.187388	0.967429	0.240702	0.953758	0.0348689
cg06962867	PLCB1	0.897823	0.407519	0.902247	0.233975	0.880684	0.480121
cg06963192	SUCO	0.896873	0.336066	0.879146	0.0965135	0.881915	0.103196
cg06980204	MAF	0.809161	0.289907	0.849542	0.0507465	0.899173	0.247325
cg07013325	MNT	0.896852	0.355404	0.78868	0.108254	0.860834	0.552018
cg07015435	ECE1	0.480252	0.0243168	0.575962	0.0119964	0.875839	0.0170383
cg07030339	ALDH1A3	0.591637	0.0125939	0.372214	0.00821506	0.522419	0.0040088
cg07039423	KCP	0.983172	0.0118628	0.987527	0.319803	0.635518	0.0647478
cg07041720	LFNG	0.45457	0.161833	0.918889	0.0405905	0.743814	0.375484
cg07041883	PDE8B	0.403558	0.076936	0.912246	0.470603	0.851662	0.0798862
cg07058988	SECTM1	0.470172	0.0635782	0.807761	0.0497088	0.794999	0.0694896
cg07068735	RAB8B	0.910815	0.37198	0.883179	0.0320314	0.413238	0.0527143
cg07072463	FLT4	0.502216	0.19802	0.844826	0.196287	0.678467	0.40239
cg07078958	SH3BP5-AS1	0.906976	0.0437085	0.712024	0.0396875	0.96331	0.04507
cg07082267	LINC00311	0.503214	0.230368	0.321289	0.0509451	0.616888	0.155602
cg07089275	SSTR5	0.724147	0.415358	0.865777	0.311668	0.817051	0.474675
cg07091529	FAM49A	0.696227	0.216586	0.867273	0.0919057	0.843944	0.171277
cg07092135	LOC285419	0.875328	0.0520793	0.847776	0.027288	0.743926	0.0718629
cg07101841	2014-09-09	0.922097	0.0335157	0.532789	0.0175117	0.806686	0.0438912
cg07125112	FRMD5	0.781676	0.122641	0.356886	0.048241	0.89085	0.0788585
cg07126783	RPTOR	0.976492	0.160833	0.958517	0.0256828	0.940515	0.0401684
cg07130150	C12orf55	0.555889	0.113067	0.939057	0.0393392	0.940581	0.618763
cg07139284	LINC00941	0.553105	0.0316476	0.960965	0.0330225	0.966306	0.0475972
cg07142009	XAF1	0.901836	0.493362	0.907712	0.0568652	0.672951	0.17639
cg07147204	C6orf123	0.943375	0.34175	0.524195	0.177348	0.874614	0.541495
cg07165066	SACS	0.894611	0.277666	0.925194	0.0254195	0.871797	0.15307
cg07169637	ODF1	0.462559	0.203954	0.738469	0.223253	0.548496	0.116856
cg07184423	REPS1	0.89402	0.23374	0.82455	0.0684198	0.760257	0.363272
cg07198345	HEPH	0.55593	0.180979	0.659317	0.20537	0.692678	0.115415
cg07202353	SPTBN5	0.876293	0.501264	0.631001	0.0507196	0.635673	0.105927
cg07204711	CDK3	0.705877	0.432465	0.819937	0.34082	0.813426	0.451838
cg07212747	HMOX2	0.930978	0.222976	0.9111	0.0340665	0.914466	0.244735
cg07227049	VRK2	0.89516	0.266385	0.574589	0.0433543	0.893473	0.0900195
cg07241084	TNS3	0.978558	0.150596	0.953973	0.0486141	0.919964	0.0614811
cg07241090	NCOR2	0.899046	0.314301	0.864929	0.050028	0.864539	0.283243
cg07254421	SLC1A3	0.904883	0.478268	0.903727	0.0613264	0.821266	0.0708989
cg07259660	MAPK8	0.906586	0.197924	0.843686	0.0675928	0.810103	0.269556
cg07293188	OXSR1	0.931713	0.630526	0.918479	0.0636571	0.915869	0.288652
cg07303577	TSPAN9	0.938984	0.0806895	0.893491	0.0308765	0.886279	0.208283
cg07304760	SND1-IT1	0.557362	0.148535	0.642794	0.0563842	0.670612	0.0847699
cg07316556	NPAS2	0.69304	0.321107	0.81043	0.23475	0.678658	0.257477
cg07317846	COX7A2L	0.920494	0.0998419	0.675987	0.0620911	0.849457	0.113102
cg07326438	SLC43A3	0.97916	0.167891	0.974534	0.0122373	0.963782	0.670211
cg07328664	ALPP	0.883362	0.177683	0.827586	0.0617973	0.838851	0.422402
cg07337005	FBXO25	0.895059	0.414893	0.867745	0.484645	0.846443	0.516994
cg07339236	ATP9A	0.912597	0.62714	0.825087	0.0771071	0.561152	0.0464252
cg07340922	NXPE2	0.924906	0.518987	0.61094	0.0549212	0.499122	0.14742
cg07351322	KMT2E	0.920703	0.348255	0.849974	0.0465404	0.457414	0.0606878
cg07366660	UPK3A	0.912278	0.380118	0.905977	0.109468	0.41408	0.150791
cg07366848	7SK	0.634796	0.184485	0.818152	0.172295	0.883366	0.549515
cg07368796	RASGEF1A	0.563695	0.275683	0.802713	0.169684	0.724921	0.411917
cg07373212	PLXNA1	0.911045	0.179202	0.838523	0.0325525	0.895926	0.0977829
cg07373723	LRRN3	0.874682	0.0799796	0.644157	0.0425833	0.914207	0.0713541
cg07379779	UBE2E1	0.373424	0.113614	0.757686	0.104026	0.862339	0.328156
cg07382129	LYSMD4	0.88731	0.415642	0.730853	0.0844189	0.812051	0.218463
cg07413480	ADRA2A	0.577717	0.103682	0.446526	0.0259485	0.750453	0.20232
cg07433152	BC037347	0.865324	0.358939	0.731625	0.448174	0.89284	0.334457
cg07437908	C3orf65	0.933901	0.293978	0.886763	0.0649018	0.790664	0.327583
cg07441272	RPL39L	0.927326	0.0517781	0.511209	0.043621	0.505648	0.0610368
cg07442907	NLRP1	0.484565	0.1606	0.617199	0.051893	0.58741	0.181726
cg07450210	7SK	0.919879	0.14678	0.898397	0.0925219	0.893812	0.492031
cg07457626	TIAM2	0.40718	0.0739377	0.635862	0.0479884	0.522863	0.0967815
cg07459525	SORBS3	0.696896	0.268627	0.512964	0.245594	0.417019	0.118173
cg07465344	RNF167	0.876712	0.132137	0.366474	0.072769	0.561718	0.206335
cg07474957	PPP1R18	0.926759	0.115017	0.893895	0.0537779	0.926371	0.207101
cg07475654	TMBIM1	0.58584	0.0740425	0.650157	0.0435554	0.763178	0.081812
cg07477867	TAT	0.988923	0.660782	0.74372	0.435707	0.469413	0.109284
cg07482372	PHLDA2	0.861561	0.038926	0.381863	0.0301105	0.858661	0.114753
cg07488259	SOX15	0.879807	0.345127	0.761204	0.0442967	0.655651	0.225521
cg07493097	UPP2	0.451458	0.156541	0.725676	0.369181	0.705093	0.263874
cg07493562	WWOX	0.784202	0.108022	0.427429	0.0429894	0.67366	0.101039
cg07494499	NXN	0.409746	0.0676785	0.553615	0.0466173	0.802434	0.179266
cg07499182	STARD13-AS	0.862778	0.0394924	0.562255	0.034892	0.432467	0.0441215
cg07531549	PLEC	0.921723	0.18479	0.802087	0.160976	0.853173	0.133266
cg07556261	SOGA1	0.844714	0.161765	0.756239	0.142277	0.758401	0.498397
cg07558275	VGLL3	0.755043	0.173731	0.905606	0.242207	0.947279	0.206076
cg07573872	SBNO2	0.934321	0.618949	0.912049	0.0730013	0.855648	0.52831
cg07575624	RGS2	0.889464	0.101989	0.672933	0.0801973	0.833063	0.100145
cg07586984	KALRN	0.854821	0.407656	0.418106	0.0409598	0.757239	0.0680696
cg07588216	ENTPD6	0.67169	0.12699	0.701034	0.0372361	0.86379	0.0710763
cg07591229	AK055890	0.920991	0.322171	0.874192	0.353727	0.719304	0.459153
cg07596668	TUFT1	0.666619	0.067523	0.801683	0.0532388	0.766408	0.0987617
cg07602008	AL832891	0.936134	0.0354396	0.916373	0.0233676	0.935956	0.13179
cg07614521	SMC6	0.675255	0.335835	0.892991	0.546328	0.694431	0.318047
cg07615364	DUSP7	0.931824	0.647864	0.933411	0.604115	0.82577	0.347881
cg07627485	TRIP6	0.420216	0.0301869	0.330123	0.0619692	0.882702	0.0340146
cg07636688	SMC1B	0.785924	0.199639	0.87861	0.288176	0.769383	0.306827
cg07641926	AF088041	0.940679	0.517949	0.912045	0.45139	0.880359	0.55784
cg07676361	AK093002	0.985122	0.011608	0.991262	0.0309928	0.988676	0.0421236
cg07684647	AK126852	0.855653	0.452363	0.872317	0.14066	0.887012	0.194203
cg07693270	RPL39L	0.925663	0.242575	0.536046	0.116145	0.817242	0.320843
cg07700644	APOA5	0.640534	0.292358	0.827611	0.157528	0.654963	0.180097
cg07702424	MICALCL	0.823694	0.22917	0.904335	0.607483	0.854502	0.111055
cg07706375	LOC284454	0.863255	0.157103	0.581832	0.0605167	0.782097	0.327067
cg07721276	ARRDC2	0.454211	0.09565	0.980251	0.51212	0.338767	0.00883945
cg07721400	ADH6	0.919281	0.401757	0.89492	0.510527	0.787581	0.30363
cg07727594	SLC13A3	0.372868	0.109826	0.744549	0.0594109	0.532333	0.165756
cg07734161	TMEM204	0.895803	0.369107	0.536116	0.0616062	0.860226	0.122486
cg07741984	C3orf52	0.499226	0.0952805	0.577173	0.0470974	0.808972	0.177796
cg07745886	IKBKB	0.879852	0.422914	0.848145	0.0511316	0.839318	0.056259
cg07793905	ZAK	0.903381	0.648157	0.874066	0.620457	0.781267	0.144985
cg07800544	PRLR	0.911714	0.118213	0.807849	0.0246621	0.389618	0.1051
cg07804470	STK24	0.627556	0.202484	0.899034	0.140715	0.770532	0.249903
cg07816006	GPR133	0.74488	0.372842	0.871579	0.190821	0.788746	0.346033
cg07844660	ARRDC2	0.68314	0.162322	0.94285	0.508336	0.315034	0.0373715
cg07854113	ERGIC1	0.925653	0.6452	0.891128	0.0472042	0.913642	0.315322
cg07862235	ZHX2	0.807496	0.353623	0.621385	0.0653398	0.756523	0.389111
cg07891911	ANP32AP1	0.466553	0.14615	0.708615	0.106648	0.484822	0.134778
cg07896312	SORBS3	0.684777	0.113401	0.551606	0.163102	0.521759	0.0352569
cg07937427	MYO1E	0.940983	0.0706215	0.906385	0.0647533	0.840894	0.0844226
cg07957069	DLK1	0.840897	0.125235	0.7375	0.0374761	0.637974	0.107982
cg07959609	EPHA2	0.909272	0.0574886	0.556298	0.0257157	0.850456	0.0460026
cg07967254	MEX3B	0.730029	0.299998	0.845017	0.0943071	0.764284	0.423013
cg07969781	TAPBP	0.620344	0.197598	0.637744	0.0792029	0.575221	0.126163
cg07980854	CTSZ	0.640096	0.282616	0.626559	0.0754396	0.856195	0.120533
cg07982740	WFDC3	0.427922	0.110916	0.91037	0.0253729	0.844594	0.0415427
cg07993586	DNAJB6	0.94136	0.62632	0.886127	0.0488175	0.894159	0.067775
cg08002427	DNAH9	0.698728	0.0532547	0.575404	0.162973	0.659595	0.0429323
cg08003402	SH3BP5-AS1	0.819696	0.206962	0.663308	0.0460568	0.896085	0.0654153
cg08013331	OR10P1	0.991567	0.659635	0.58329	0.170957	0.598868	0.103253
cg08021780	ARRDC2	0.597303	0.185578	0.967869	0.546837	0.386558	0.0779128
cg08028452	CACNA1D	0.661352	0.168288	0.939449	0.0813367	0.576664	0.0949228
cg08032476	RAB34	0.899678	0.0804666	0.900703	0.0610884	0.855873	0.10942
cg08033921	7SK	0.462925	0.104686	0.737641	0.203089	0.831902	0.47695
cg08035555	MFSD12	0.649909	0.04293	0.329295	0.0349514	0.752088	0.127326
cg08049717	AMOTL2	0.908389	0.0605159	0.682412	0.046279	0.833581	0.371418
cg08065101	CERKL	0.659159	0.376396	0.446094	0.0839278	0.737059	0.164848
cg08066140	SMC1B	0.832004	0.232097	0.868043	0.286703	0.773812	0.485054
cg08077617	CES1	0.753792	0.366933	0.681689	0.0971477	0.561861	0.186385
cg08091666	STRA13	0.593392	0.0953154	0.655638	0.0815432	0.797694	0.113839
cg08117110	STARD5	0.862337	0.508083	0.780806	0.293245	0.672157	0.354604
cg08119928	IL5RA	0.603163	0.10638	0.608451	0.0576051	0.67113	0.128661
cg08134631	BC040894	0.963243	0.414383	0.635343	0.0120495	0.427362	0.0129898
cg08136813	ZNF311	0.796717	0.520263	0.836066	0.160361	0.63307	0.063399
cg08144172	EDN2	0.577288	0.143693	0.901204	0.623126	0.824584	0.264725
cg08148261	LDHB	0.902363	0.0921552	0.913938	0.0465864	0.620731	0.105302
cg08151063	HHEX	0.921092	0.653359	0.882896	0.10947	0.661551	0.264497
cg08166568	PXDN	0.419417	0.106894	0.709979	0.0214911	0.829756	0.073342
cg08169020	ZFP36L1	0.51082	0.10777	0.852279	0.0155212	0.968798	0.417784
cg08169794	BRD7P3	0.879368	0.187847	0.515488	0.0665753	0.770332	0.0869749
cg08169827	TINAGL1	0.959502	0.223417	0.974415	0.0373281	0.933397	0.314545
cg08172445	SGCE	0.518048	0.0565351	0.38181	0.00368413	0.538039	0.00257129
cg08189448	PAPPA	0.587581	0.170199	0.671123	0.0609505	0.578595	0.123212
cg08193579	LRRC34	0.516398	0.252184	0.887779	0.0302674	0.799723	0.0532875
cg08198228	SH3RF3-AS1	0.789706	0.333054	0.708136	0.310302	0.895588	0.476269
cg08203210	HIST1H1E	0.644048	0.276311	0.514139	0.162621	0.704681	0.410042
cg08205700	HEY1	0.664175	0.322986	0.545407	0.0616518	0.817824	0.27182
cg08216099	PXDN	0.354687	0.0946584	0.715036	0.0397396	0.651131	0.0669504
cg08224563	LYRM1	0.896027	0.119163	0.762408	0.0720414	0.922007	0.128062
cg08241401	MAVS	0.892741	0.497518	0.891456	0.0531868	0.923608	0.373975
cg08241785	F2RL2	0.825427	0.313835	0.488733	0.0379311	0.50753	0.0524635
cg08242338	TSPY2	0.947968	0.332672	0.525365	0.167763	0.517351	0
cg08248285	CFL2	0.360605	0.0717797	0.904432	0.0229065	0.80292	0.167319
cg08252585	NCOA1	0.865795	0.57855	0.642656	0.213091	0.823731	0.189702
cg08265392	PRKAG2	0.889489	0.166419	0.898615	0.0627011	0.903705	0.0456191
cg08275726	BC018767	0.675493	0.102922	0.608169	0.204902	0.778734	0.496009
cg08302302	LINC00595	0.782229	0.154929	0.905488	0.0997554	0.834523	0.0648467
cg08314781	EML6	0.888064	0.35481	0.729401	0.249014	0.657409	0.0505852
cg08321366	MMP14	0.534513	0.0878085	0.715683	0.0378252	0.573816	0.0675956
cg08327038	SNTB2	0.93506	0.418296	0.898136	0.0423254	0.899772	0.0762972
cg08343644	GPR56	0.958809	0.0658178	0.703651	0.0237348	0.916707	0.0937426
cg08382542	CBX8	0.944721	0.260392	0.984741	0.0557791	0.954187	0.405479
cg08387270	VPS28	0.795365	0.129224	0.861838	0.0372556	0.592134	0.19221
cg08397456	MAF	0.576018	0.0964902	0.707323	0.0494	0.887874	0.360447
cg08404221	FBXO27	0.53459	0.151921	0.690542	0.119502	0.906592	0.0543699
cg08418670	SH3GL1	0.770987	0.42447	0.891776	0.0154046	0.977079	0.204213
cg08423142	MYO1E	0.905996	0.214297	0.894838	0.0487298	0.872264	0.3262
cg08430074	CERS6-AS1	0.730386	0.434917	0.830716	0.528178	0.832005	0.476208
cg08443845	RUNX1	0.942629	0.670734	0.603364	0.0472532	0.783648	0.0544134
cg08455089	TBC1D22B	0.923805	0.287912	0.890535	0.0625999	0.897059	0.0812428
cg08462924	EDN2	0.320777	0.054522	0.916079	0.0601395	0.822019	0.382748
cg08476984	CALML3	0.760297	0.504744	0.351766	0.0520775	0.764437	0.0789405
cg08477332	S100A14	0.839001	0.434603	0.828416	0.429831	0.7135	0.0984616
cg08507975	AK124226	0.881667	0.624334	0.792346	0.46278	0.915517	0.554802
cg08519643	PLAC8	0.913557	0.036181	0.44057	0.0384153	0.890182	0.459388
cg08527124	ANKRD11	0.924634	0.206047	0.889057	0.0378362	0.85029	0.0557592
cg08528170	LOC284454	0.792119	0.0686855	0.381683	0.0510274	0.474641	0.0835918
cg08531140	CLCF1	0.396201	0.129765	0.433947	0.0569204	0.444812	0.181254
cg08541649	DFNA5	0.929321	0.296853	0.888597	0.0719722	0.455791	0.200774
cg08543966	FXYD5	0.945788	0.00871598	0.982616	0.00993251	0.915702	0.0153241
cg08551248	BMP8B	0.596381	0.336211	0.758964	0.429091	0.818713	0.235367
cg08554554	TNFRSF6B	0.799353	0.0629536	0.796735	0.0416898	0.867502	0.0555755
cg08564487	2014-09-09	0.869253	0.119249	0.806093	0.0395799	0.811729	0.317767
cg08569678	LY6K	0.337358	0.0401544	0.911589	0.0252866	0.826358	0.042313
cg08573355	TAPBP	0.724429	0.166255	0.738045	0.380852	0.527873	0.102103
cg08595501	IQGAP2	0.94391	0.60212	0.827697	0.436734	0.935987	0.139675
cg08599249	BC106081	0.578975	0.122612	0.392252	0.0555515	0.468203	0.11526
cg08607446	PABPC1	0.925343	0.57862	0.909398	0.655572	0.912928	0.375714
cg08614441	MCF2L	0.650068	0.197064	0.825863	0.112264	0.493027	0.241425
cg08614871	KLF6	0.760642	0.143277	0.562534	0.0578769	0.927015	0.122741
cg08615354	EGFLAM	0.852367	0.132451	0.735861	0.192841	0.754356	0.449137
cg08637514	GIMAP7	0.547702	0.0890645	0.670131	0.0337574	0.467763	0.0911405
cg08639279	ROBO4	0.532012	0.113313	0.823836	0.0570895	0.880406	0.105358
cg08651867	LYPD3	0.917647	0.0540201	0.498987	0.0341652	0.82876	0.0426122
cg08654262	BCL10	0.932512	0.0677316	0.90996	0.0390151	0.835446	0.490275
cg08670693	APBB2	0.889907	0.0505904	0.751184	0.0339694	0.863444	0.0564867
cg08674885	SNAI2	0.639044	0.298086	0.808368	0.10621	0.797314	0.220979
cg08675743	TICAM2	0.86862	0.349275	0.827408	0.269327	0.88065	0.542339
cg08679800	AX746867	0.586933	0.336496	0.51045	0.046414	0.833693	0.210785
cg08689445	PRPS1	0.739165	0.106104	0.916516	0.0439567	0.91382	0.143674
cg08723064	FAM155B	0.769861	0.0887263	0.644583	0.124306	0.860485	0.0703295
cg08738280	SFT2D2	0.839998	0.577931	0.851348	0.410037	0.838826	0.502202
cg08782899	HGS	0.731277	0.373793	0.497451	0.0578296	0.439993	0.0996562
cg08800893	AX748195	0.889911	0.129859	0.835419	0.0597767	0.495673	0.0795935
cg08804626	GMDS	0.93667	0.116906	0.925715	0.0348052	0.892888	0.0387749
cg08808128	CLIP4	0.986167	0.218341	0.976767	0.022496	0.670728	0.0218273
cg08817867	ALDH3A1	0.891134	0.0779983	0.727353	0.0458665	0.378599	0.0791583
cg08822075	NFE2L3	0.654887	0.0998558	0.846728	0.0131308	0.879805	0.0447556
cg08824335	FAM201A	0.623078	0.269758	0.631784	0.110172	0.785784	0.135631
cg08827122	SNX8	0.783906	0.139454	0.562135	0.0486028	0.742807	0.0567578
cg08839210	NARR	0.801305	0.076456	0.866084	0.0337346	0.868136	0.0796051
cg08870042	TICAM2	0.69132	0.390619	0.591907	0.149983	0.874091	0.138293
cg08872590	LRRC24	0.988425	0.579271	0.986893	0.454528	0.506757	0.00555131
cg08873266	BMP8B	0.64638	0.258904	0.679885	0.253034	0.771749	0.211422
cg08899667	VARS	0.886025	0.552881	0.866567	0.258485	0.861326	0.503486
cg08900101	TBX5	0.533553	0.224766	0.812143	0.126099	0.291091	0.0392424
cg08900316	EPAS1	0.668949	0.0624307	0.385574	0.0241696	0.651508	0.0390851
cg08905399	CUL2	0.93297	0.197821	0.844963	0.030381	0.949374	0.241689
cg08908002	AL832891	0.87467	0.593318	0.885722	0.358599	0.847982	0.589444
cg08908131	KIAA1598	0.860625	0.203329	0.652075	0.0614673	0.910399	0.0710498
cg08912666	PADI1	0.822028	0.0901465	0.881566	0.039586	0.721358	0.182024
cg08918274	VIM	0.625408	0.0232963	0.895564	0.0224435	0.910639	0.0351067
cg08921682	TBL1Y	0.539964	0.188609	0.57982	0.274882	0.767529	0.337462
cg08930904	SECTM1	0.585927	0.06273	0.964402	0.0184687	0.970194	0.0827553
cg08932135	PIPOX	0.92811	0.442731	0.91509	0.363111	0.898685	0.51426
cg08939850	RPTOR	0.987904	0.0523538	0.980567	0.0151701	0.959738	0.0259884
cg08946720	TPO	0.484597	0.197621	0.865449	0.170752	0.772822	0.522213
cg08949735	DPEP1	0.772914	0.0996308	0.754017	0.0482612	0.532502	0.102392
cg08981844	NDRG1	0.655351	0.305369	0.697814	0.225811	0.827427	0.467746
cg08998192	TAP2	0.490412	0.0634258	0.839158	0.0485141	0.703829	0.0627077
cg08998657	GPT2	0.510535	0.117902	0.702851	0.0496268	0.697363	0.111256
cg09002049	HLA-E	0.423007	0.130712	0.549562	0.0487445	0.371314	0.0679544
cg09005457	MAOB	0.936863	0.377095	0.885668	0.149527	0.421737	0.133559
cg09010499	BDKRB2	0.639917	0.170318	0.947586	0.0555673	0.3922	0.1144
cg09015880	B4GALNT2	0.785361	0.484383	0.797348	0.0855904	0.682602	0.0881626
cg09018299	TNRC6A	0.877664	0.407514	0.684985	0.317226	0.905831	0.439295
cg09035101	RIT1	0.428939	0.166708	0.379626	0.0461082	0.415966	0.09454
cg09035930	AK001057	0.936542	0.371765	0.882086	0.042547	0.834294	0.564434
cg09038676	GSTP1	0.90323	0.0615379	0.890667	0.213197	0.902101	0.48106
cg09043127	PKIA	0.432381	0.137447	0.427706	0.0477359	0.433896	0.0756255
cg09043456	BAIAP2	0.917086	0.102151	0.892192	0.0545453	0.762056	0.385676
cg09048205	SDHAP3	0.880579	0.521834	0.712311	0.0937528	0.817116	0.182976
cg09049451	ARL2	0.609275	0.278102	0.904403	0.0732893	0.814567	0.501124
cg09057412	TMEM181	0.905995	0.238704	0.687064	0.0484308	0.907582	0.113376
cg09067506	MYEOV	0.404842	0.12342	0.777018	0.0685746	0.783861	0.233783
cg09084279	FSCN2	0.737336	0.446638	0.894236	0.114382	0.778847	0.356288
cg09085198	ANKRD29	0.425059	0.152721	0.377085	0.0548699	0.698627	0.0810428
cg09093656	TRPV2	0.674497	0.191609	0.754587	0.0531663	0.760357	0.09831
cg09093931	MATN2	0.8394	0.515161	0.877517	0.552456	0.909439	0.27672
cg09129067	AK127183	0.864885	0.00809285	0.486308	0.00307431	0.912548	0.538434
cg09138115	PPP1R3G	0.906595	0.262507	0.7213	0.431696	0.669553	0.243302
cg09161412	MYO15A	0.579889	0.236214	0.857294	0.0110116	0.762243	0.369721
cg09161570	FLJ46300	0.810001	0.404383	0.835269	0.128921	0.458912	0.188998
cg09177106	CCND1	0.949806	0.221999	0.929978	0.48253	0.937623	0.621543
cg09179691	DLGAP4	0.906938	0.64456	0.827116	0.0670335	0.890446	0.370625
cg09182455	CORO1C	0.942101	0.104447	0.909225	0.0386327	0.92583	0.0688139
cg09187338	LOC646329	0.893972	0.0673074	0.351502	0.0593896	0.918377	0.0910628
cg09208010	MMP14	0.730483	0.0945356	0.860642	0.0396205	0.84471	0.0898077
cg09222367	IQGAP1	0.870608	0.335131	0.541793	0.0519951	0.839174	0.0693746
cg09232430	ECE1	0.715678	0.0384078	0.721571	0.0508211	0.863408	0.0804414
cg09232555	C8orf49	0.983856	0.0140841	0.966863	0.0334605	0.428392	0.028996
cg09244071	SH2B2	0.907192	0.0675757	0.489915	0.0491337	0.728839	0.0815341
cg09260048	BC043257	0.93702	0.235383	0.811521	0.0960222	0.836984	0.292988
cg09265274	MYCBPAP	0.839993	0.294081	0.875293	0.402071	0.836414	0.254654
cg09288606	HAS3	0.98684	0.159821	0.986827	0.0193979	0.98567	0.0148066
cg09288962	MT2A	0.518951	0.229624	0.904635	0.0404011	0.885388	0.351245
cg09300856	NAGS	0.922628	0.381246	0.881878	0.333696	0.890333	0.339377
cg09309085	PTPRT	0.475651	0.126091	0.419921	0.0500708	0.765949	0.336871
cg09331409	SERPINH1	0.41247	0.0987034	0.49484	0.0331758	0.326403	0.0461906
cg09339462	AK057379	0.652402	0.301486	0.987966	0.567225	0.989623	0.213651
cg09362047	LINC00673	0.866096	0.0676264	0.877592	0.0287294	0.918963	0.0473469
cg09366982	SYNE2	0.893925	0.400486	0.915274	0.247482	0.840436	0.523606
cg09372525	CYB561D1	0.91532	0.589488	0.904304	0.098608	0.823792	0.502486
cg09373676	SNX25	0.943482	0.0233283	0.905407	0.0242447	0.905643	0.0503713
cg09396892	PRR5	0.610334	0.26885	0.441287	0.0543265	0.444128	0.131773
cg09400272	LOC389033	0.701241	0.342141	0.87336	0.232672	0.790183	0.450355
cg09406856	LRIG1	0.886792	0.329476	0.81184	0.05908	0.819235	0.406556
cg09410871	BC031880	0.615937	0.0854063	0.495992	0.0649646	0.898811	0.103365
cg09415720	LMO7	0.831154	0.230401	0.718735	0.0904969	0.641699	0.328777
cg09417692	TGFBR2	0.703274	0.203201	0.664182	0.0510277	0.453209	0.0993658
cg09427568	RMST	0.561333	0.0600009	0.903469	0.362325	0.748795	0.181761
cg09430642	POU5F1B	0.816705	0.553571	0.843572	0.452898	0.79361	0.462311
cg09442613	KRR1	0.932458	0.0600159	0.551563	0.0270309	0.672849	0.0362893
cg09447578	DNAH11	0.751861	0.459839	0.811603	0.126077	0.806344	0.41387
cg09451960	LATS2	0.967084	0.518471	0.963668	0.0636489	0.955119	0.0414571
cg09459758	GPAM	0.83206	0.127926	0.41586	0.0297069	0.897654	0.305427
cg09464194	FBXO27	0.841098	0.147837	0.387635	0.0248605	0.956296	0.0605272
cg09464206	CASP8	0.528595	0.191817	0.858145	0.0435712	0.817037	0.235557
cg09467501	NAGS	0.917526	0.336336	0.921251	0.0638747	0.759975	0.123964
cg09473745	ZNF438	0.785145	0.409334	0.796034	0.0325364	0.863279	0.0941651
cg09501687	SMIM3	0.926876	0.242907	0.887344	0.0898718	0.656296	0.190051
cg09502149	SLC2A1-AS1	0.740545	0.0439737	0.607888	0.0336479	0.843918	0.0554623
cg09516200	RPTOR	0.888267	0.603049	0.657917	0.0418894	0.762378	0.069667
cg09527362	MB21D1	0.878466	0.171929	0.614413	0.103347	0.523076	0.189606
cg09548780	TNS1	0.799711	0.202816	0.808865	0.0698412	0.393489	0.139184
cg09567173	IRX3	0.760336	0.43532	0.907019	0.0582018	0.54095	0.164297
cg09577575	TOX3	0.94058	0.404644	0.490873	0.0785413	0.882946	0.570901
cg09596429	RASSF10	0.912508	0.325478	0.724634	0.0691588	0.741695	0.449639
cg09606421	HIVEP2	0.953936	0.517657	0.921008	0.0551895	0.928649	0.125933
cg09610311	BC034927	0.965417	0.166354	0.935827	0.0165916	0.946802	0.0854058
cg09611620	FOXP1	0.92494	0.0986924	0.862831	0.0393746	0.774161	0.16418
cg09612099	YAP1	0.870651	0.269785	0.900115	0.037725	0.865004	0.237953
cg09614479	LINC00857	0.656972	0.0373939	0.738499	0.0231563	0.650848	0.125704
cg09618197	PPP1R3G	0.93523	0.339184	0.921478	0.0503984	0.891071	0.562952
cg09619271	IGFBP3	0.675334	0.320368	0.980549	0.0362715	0.962039	0.586192
cg09619751	PDCD6IP	0.546778	0.110695	0.904661	0.529963	0.796031	0.312367
cg09620718	ACSM1	0.929588	0.56067	0.902458	0.0489662	0.614537	0.161758
cg09638264	DAW1	0.794865	0.283455	0.900796	0.0898124	0.879482	0.190323
cg09644157	NCOR2	0.895659	0.100812	0.792438	0.0535187	0.779459	0.0757268
cg09647375	LONRF1	0.76411	0.324082	0.625874	0.107948	0.532633	0.230156
cg09655253	MOCS1	0.879866	0.591281	0.886875	0.319543	0.825669	0.204536
cg09666230	G0S2	0.799664	0.229764	0.915853	0.527099	0.661347	0.136102
cg09670263	RTP3	0.862403	0.0405015	0.604686	0.0455261	0.868434	0.0602019
cg09680131	COL4A2-AS1	0.441869	0.160934	0.436648	0.097833	0.896699	0.119961
cg09689137	KBTBD11	0.657403	0.339458	0.729536	0.0730722	0.691777	0.0619934
cg09690632	TSPAN10	0.604525	0.330908	0.564095	0.0357775	0.813922	0.127334
cg09704415	SPATA6	0.817735	0.254517	0.865811	0.426935	0.805614	0.54015
cg09722766	SCML4	0.867557	0.221059	0.690602	0.179177	0.598416	0.228181
cg09723635	KIF13A	0.901224	0.0571254	0.923009	0.0386492	0.94093	0.0579945
cg09749844	PREX2	0.483643	0.0893093	0.686187	0.239871	0.399721	0.0879342
cg09776041	NADSYN1	0.79959	0.524707	0.636345	0.0795186	0.831771	0.495848
cg09793827	UTP14A	0.788551	0.383662	0.54743	0.174739	0.84176	0.523005
cg09803959	RPTOR	0.732494	0.457012	0.447761	0.0389029	0.690702	0.077203
cg09833249	PAH	0.661169	0.196833	0.741117	0.265398	0.397726	0.11262
cg09845604	ARHGEF16	0.645193	0.0745899	0.656987	0.0700977	0.747887	0.0801829
cg09874659	AX748190	0.775622	0.387955	0.903611	0.0501924	0.795548	0.078572
cg09875213	TIFAB	0.633327	0.380655	0.895486	0.363464	0.549723	0.272752
cg09877117	BBC3	0.853562	0.155904	0.645983	0.0453902	0.803216	0.288483
cg09903452	2014-09-09	0.882046	0.354098	0.815355	0.0763112	0.842012	0.411434
cg09910067	DNAJB6	0.903696	0.154428	0.887665	0.551337	0.876805	0.0684558
cg09926486	FRMD5	0.75825	0.342259	0.538955	0.0829718	0.92796	0.0802486
cg09931909	MB21D1	0.836425	0.0866984	0.845982	0.0268889	0.388344	0.0642156
cg09939997	AX747440	0.989457	0.166556	0.973802	0.0284743	0.449364	0.036243
cg09941363	RNF11	0.921399	0.0729296	0.869639	0.0142476	0.734847	0.0446655
cg09969882	AF055024	0.782407	0.0921046	0.604757	0.0607927	0.701215	0.0912913
cg09984479	DKFZp686N1150	0.722619	0.195939	0.730121	0.032297	0.685716	0.186308
cg09988805	ZFP36L2	0.837922	0.1343	0.831412	0.0385311	0.816256	0.22667
cg10005565	ARL4C	0.842653	0.261207	0.729446	0.0561398	0.766574	0.190012
cg10015830	DAW1	0.57703	0.305304	0.873	0.45405	0.831349	0.226982
cg10021924	GPR133	0.813226	0.260976	0.937643	0.0850221	0.530567	0.160332
cg10025586	AK130329	0.925794	0.328152	0.92812	0.0389052	0.894912	0.120238
cg10040116	HS3ST3A1	0.659945	0.325242	0.510347	0.177626	0.779737	0.396018
cg10041051	MYOCD	0.82973	0.539759	0.853766	0.141891	0.773737	0.491609
cg10053779	INPP5F	0.934202	0.424905	0.892565	0.0803508	0.898201	0.337713
cg10064922	DIP2C	0.900421	0.125986	0.894393	0.0329034	0.944886	0.062026
cg10066186	ABHD4	0.370411	0.055737	0.58894	0.0337878	0.779257	0.114301
cg10068403	LINC00341	0.77795	0.441938	0.907739	0.266031	0.866597	0.563048
cg10078898	NDRG2	0.899781	0.363574	0.860317	0.288764	0.824642	0.537605
cg10094651	IGFBP3	0.446949	0.0841263	0.340845	0.0403055	0.829773	0.221282
cg10097977	SYN3	0.948417	0.296485	0.926274	0.168712	0.703756	0.196486
cg10099732	ZFP36L1	0.786043	0.13044	0.910331	0.0665733	0.936221	0.590968
cg10102102	HIF1A	0.91075	0.294161	0.920378	0.0552357	0.88841	0.416129
cg10105262	CNIH3	0.550449	0.193062	0.886704	0.0399403	0.858056	0.450221
cg10113526	DENND3	0.964487	0.0681454	0.929887	0.0200436	0.726519	0.0191149
cg10117077	DENND2D	0.700735	0.440669	0.805218	0.311337	0.59963	0.268377
cg10148968	HES1	0.824688	0.412068	0.627899	0.172544	0.894501	0.162514
cg10149296	HS1BP3	0.863133	0.545437	0.911835	0.0629771	0.894971	0.25698
cg10160807	LOC100133461	0.679971	0.158505	0.943184	0.0650913	0.849777	0.478802
cg10165585	TMEM200B	0.87921	0.209138	0.896117	0.0778384	0.690117	0.0642314
cg10167296	RASSF5	0.552145	0.191223	0.71052	0.0336871	0.646674	0.334551
cg10173831	NME3	0.867284	0.0825989	0.858083	0.248911	0.832987	0.526644
cg10213875	UPP1	0.953489	0.645298	0.601398	0.0279832	0.948675	0.0762002
cg10215501	FRY	0.813612	0.421992	0.770494	0.138592	0.816301	0.527851
cg10223989	MCF2L	0.953869	0.688595	0.91695	0.110155	0.88171	0.598504
cg10225951	CPNE7	0.389425	0.0873868	0.839546	0.0691824	0.833174	0.160673
cg10227187	NOXO1	0.98569	0.671013	0.983268	0.209223	0.479786	0.16168
cg10231182	EPS8	0.928643	0.381192	0.900492	0.0854292	0.741462	0.168393
cg10253457	BC073817	0.486231	0.0649328	0.85716	0.0511553	0.836282	0.0798813
cg10258271	GALNT14	0.743196	0.205338	0.560984	0.0654898	0.596064	0.173352
cg10258957	AX747408	0.675339	0.349198	0.879886	0.594561	0.612926	0.335222
cg10284310	MICAL2	0.870413	0.152563	0.922836	0.0452763	0.891895	0.529572
cg10296238	SPATC1L	0.921131	0.139371	0.483673	0.0816984	0.883255	0.0480562
cg10297561	UBE2V2	0.429479	0.0557576	0.420279	0.0281038	0.619541	0.0532036
cg10303967	SDC2	0.931946	0.239489	0.881238	0.520341	0.689329	0.302189
cg10313151	UXS1	0.916788	0.394102	0.891054	0.479398	0.783504	0.422245
cg10316899	MACF1	0.878494	0.0756396	0.461573	0.0624511	0.87063	0.0907207
cg10317717	UPP1	0.972175	0.537554	0.911711	0.0187196	0.946462	0.0151692
cg10328766	BCAP29	0.429025	0.0705914	0.383299	0.0913819	0.46218	0.128941
cg10363661	CPNE7	0.957889	0.0389105	0.97032	0.23084	0.956519	0.380831
cg10367412	BC017818	0.431447	0.0872555	0.676917	0.0421058	0.494711	0.0638317
cg10371155	FBXL20	0.850402	0.148661	0.851841	0.0280605	0.453249	0.0573386
cg10371643	MYO16-AS1	0.845089	0.0691384	0.883064	0.0557173	0.823314	0.187682
cg10373003	MYO15A	0.652296	0.249322	0.788568	0.0612092	0.820857	0.446586
cg10376827	AGAP11	0.353719	0.0781749	0.855009	0.0360635	0.846592	0.0538817
cg10387890	CYP4X1	0.624441	0.189958	0.75561	0.243774	0.745781	0.173292
cg10394788	DAB2IP	0.73943	0.330916	0.544752	0.148442	0.688501	0.0804431
cg10410146	AX747737	0.706571	0.302783	0.505311	0.0394728	0.850306	0.114068
cg10433327	NEDD4	0.900348	0.142548	0.813328	0.0234525	0.532318	0.0637094
cg10433390	LINC00910	0.623489	0.352076	0.727124	0.304413	0.671115	0.299571
cg10440877	CREB1	0.620573	0.274253	0.862869	0.0299616	0.889769	0.262072
cg10447404	PARD3	0.917102	0.0374383	0.572881	0.0195687	0.876452	0.0373854
cg10455971	SLCO4C1	0.912387	0.480262	0.883678	0.588823	0.887629	0.19485
cg10458734	HN1L	0.911192	0.193493	0.872686	0.0634736	0.878274	0.096829
cg10462187	BTBD16	0.95321	0.25154	0.901465	0.0243276	0.687002	0.0496109
cg10467098	C11orf68	0.67333	0.205551	0.656815	0.312967	0.515585	0.104499
cg10476585	GPC6-AS2	0.906613	0.441569	0.736555	0.0675638	0.770246	0.186286
cg10484211	LOC728463	0.884572	0.475237	0.409531	0.119318	0.586226	0.156225
cg10496082	DUOXA1	0.974842	0.129026	0.974955	0.00845869	0.894045	0.607247
cg10516117	SERPINF1	0.811121	0.292173	0.508948	0.0513248	0.578728	0.199856
cg10517317	CREB1	0.439725	0.0893491	0.858939	0.0464965	0.797755	0.108115
cg10518282	NCAM1	0.871612	0.435141	0.896922	0.326312	0.511045	0.082839
cg10553219	TBX3	0.914561	0.658489	0.932186	0.230735	0.94024	0.267858
cg10574365	TINAGL1	0.896959	0.517657	0.893683	0.0897498	0.856699	0.424205
cg10583414	HDAC7	0.625256	0.163987	0.9705	0.0428257	0.942854	0.091925
cg10586672	GRIP2	0.876827	0.218351	0.853897	0.0467903	0.834656	0.270568
cg10595785	PTP4A1	0.660915	0.22938	0.69244	0.0767525	0.833716	0.152267
cg10598503	LINC00870	0.828221	0.262349	0.91734	0.0604883	0.861655	0.596369
cg10599444	MMP14	0.720071	0.176692	0.818597	0.0481165	0.643938	0.0966341
cg10599571	SLC5A3	0.680463	0.375094	0.83085	0.0928017	0.819088	0.389583
cg10611580	2014-09-09	0.68332	0.33013	0.643105	0.0555828	0.750776	0.245636
cg10612492	PCOLCE-AS1	0.924387	0.335522	0.793692	0.0352649	0.50984	0.0631848
cg10621825	RNF217	0.55624	0.238405	0.902893	0.049831	0.786181	0.156258
cg10622174	FAM50B	0.65768	0.300447	0.649112	0.202534	0.684707	0.290168
cg10623840	FAM43A	0.818831	0.210129	0.883246	0.523013	0.87475	0.179495
cg10671830	AFAP1-AS1	0.900651	0.278133	0.88466	0.151568	0.543366	0.257498
cg10692363	LINC00595	0.715502	0.344176	0.843406	0.504799	0.936855	0.577273
cg10694152	SLC15A1	0.615943	0.266793	0.889935	0.363856	0.802979	0.530834
cg10695848	HDAC7	0.617642	0.0112477	0.98694	0.00866173	0.980427	0.0108802
cg10696677	TFEB	0.780524	0.258326	0.355567	0.0520794	0.739962	0.33091
cg10706013	PDE9A	0.91497	0.36308	0.5507	0.179442	0.901364	0.162433
cg10708793	DHX58	0.542155	0.182679	0.794881	0.142112	0.730467	0.309703
cg10710439	ZNF781	0.845729	0.269975	0.784979	0.13232	0.851184	0.445
cg10723020	CREB1	0.342069	0.0541254	0.457339	0.0386044	0.616914	0.0730777
cg10769531	LRRN3	0.800828	0.472253	0.811825	0.0423454	0.896803	0.0995321
cg10775231	LINC00857	0.532902	0.175919	0.89052	0.0592031	0.735577	0.204161
cg10784813	SOCS1	0.895199	0.535812	0.875022	0.20697	0.575972	0.111976
cg10785284	SLFN13	0.529887	0.174059	0.884004	0.047462	0.518387	0.0630281
cg10791278	MOCS1	0.826701	0.486386	0.857502	0.394865	0.826676	0.476296
cg10791911	ARRDC2	0.590514	0.154402	0.85407	0.534082	0.376535	0.072736
cg10803302	ZBTB41	0.65385	0.108645	0.516872	0.146121	0.638378	0.199391
cg10804254	LOC728463	0.4856	0.131608	0.759657	0.045337	0.762981	0.0675107
cg10807309	VARS	0.841562	0.480866	0.852322	0.243169	0.797319	0.443224
cg10808934	LINC00222	0.637834	0.0931723	0.332681	0.041411	0.899696	0.0587081
cg10848792	TMEM17	0.986675	0.209582	0.421319	0.100164	0.840602	0.135828
cg10855395	AX721264	0.795455	0.24969	0.879183	0.0396319	0.940113	0.614013
cg10863207	RFFL	0.826593	0.0620231	0.759971	0.0177546	0.826975	0.0410389
cg10864145	CCL28	0.984143	0.273891	0.544466	0.00851833	0.561791	0.0774105
cg10881749	BC032040	0.885628	0.200772	0.770651	0.0741614	0.66756	0.311904
cg10893986	ARHGEF16	0.696688	0.00860871	0.775441	0.0106912	0.81176	0.0185551
cg10900313	SH3D19	0.940792	0.21884	0.881705	0.0465538	0.892171	0.181984
cg10909080	MAFG	0.86542	0.516803	0.851865	0.0580874	0.773342	0.131396
cg10935498	LOC100288198	0.873139	0.294868	0.700983	0.273994	0.633191	0.243558
cg10935762	GATA2	0.901869	0.394859	0.842267	0.0719678	0.809006	0.155317
cg10943072	SH2D4B	0.59262	0.105447	0.872604	0.371381	0.822544	0.255011
cg10960266	VGLL4	0.880921	0.178647	0.858676	0.069501	0.865079	0.0874306
cg10960375	ZBTB47	0.738508	0.271678	0.789321	0.055452	0.47718	0.174545
cg10970856	CDC23	0.897716	0.464819	0.866409	0.549415	0.857483	0.195085
cg10988041	FOXA1	0.720427	0.271688	0.501701	0.131138	0.550226	0.207078
cg10989871	AK123067	0.919943	0.389216	0.942318	0.047246	0.883943	0.552334
cg10995380	TGFB1I1	0.478583	0.122933	0.442463	0.0396112	0.339297	0.0629143
cg11018604	MRPS27	0.917682	0.307708	0.859785	0.0619786	0.941266	0.281881
cg11029367	HEG1	0.933648	0.0363142	0.91008	0.0151009	0.915824	0.072372
cg11051139	KRT80	0.412286	0.0936735	0.829362	0.0427334	0.842688	0.257678
cg11052958	DNAH11	0.766431	0.304491	0.555139	0.151912	0.906621	0.123192
cg11056055	MET	0.942548	0.060671	0.82129	0.0433603	0.79135	0.0638496
cg11060604	LOC646329	0.895336	0.0715506	0.812499	0.044869	0.877756	0.133451
cg11083416	RPN1	0.75364	0.298191	0.820911	0.130042	0.973877	0.203913
cg11092416	MOG	0.861346	0.329028	0.61725	0.0810369	0.6265	0.140551
cg11100126	CHRNA7	0.545196	0.215449	0.54452	0.0671054	0.772266	0.444353
cg11118235	GNAI2	0.79935	0.0733096	0.75758	0.0247872	0.715166	0.327164
cg11123440	C8orf49	0.916837	0.108264	0.908652	0.133654	0.746113	0.0685691
cg11136111	LIN7A	0.875766	0.274749	0.635739	0.214487	0.79078	0.405254
cg11136562	ARAP3	0.522208	0.258434	0.852628	0.0771575	0.798784	0.184145
cg11137980	SEMA3G	0.940198	0.466205	0.920632	0.0683241	0.880913	0.587157
cg11141696	FCRLB	0.870389	0.395683	0.901315	0.0231698	0.657207	0.0721022
cg11146034	ELK3	0.739149	0.19108	0.69678	0.0487261	0.639908	0.070023
cg11147309	PLEC	0.793405	0.143841	0.805717	0.0760219	0.740514	0.334833
cg11152384	BC064339	0.389482	0.0897636	0.582464	0.0603198	0.337083	0.0828119
cg11154552	SRI	0.800292	0.208535	0.685181	0.072528	0.897571	0.0993516
cg11183307	SCRT2	0.70178	0.359508	0.675772	0.0794602	0.668559	0.295679
cg11185792	KCNAB2	0.878719	0.282493	0.881409	0.411703	0.494826	0.216209
cg11186344	ALDH4A1	0.944534	0.615317	0.871846	0.0328712	0.92259	0.0415127
cg11203985	CPNE7	0.830194	0.0668944	0.874573	0.306093	0.839522	0.340959
cg11225357	LOC100130370	0.816994	0.469589	0.866297	0.0965972	0.460647	0.137791
cg11228682	GMPR	0.908094	0.40935	0.873277	0.0600656	0.851265	0.0640322
cg11229273	ARHGEF3-AS1	0.892012	0.0922691	0.773878	0.0287569	0.497646	0.0484898
cg11230222	CCR10	0.980634	0.0648637	0.974417	0.0236946	0.809779	0.0607975
cg11233384	AKR7A3	0.881668	0.415438	0.746104	0.375985	0.613561	0.279787
cg11238352	HSD52	0.823096	0.176023	0.937807	0.0766295	0.935734	0.0950688
cg11240431	AX748239	0.773061	0.38795	0.718361	0.299678	0.653585	0.295907
cg11247674	TTC22	0.36637	0.0740203	0.495281	0.0470108	0.396211	0.055136
cg11253122	PLA2G2A	0.599992	0.110583	0.653972	0.017711	0.823653	0.0865482
cg11264392	RASAL3	0.838644	0.558608	0.931194	0.436416	0.585259	0.222801
cg11264947	COL23A1	0.636437	0.30712	0.857446	0.0434122	0.831144	0.331455
cg11288144	PPP1R18	0.901448	0.079377	0.893266	0.0375407	0.58607	0.100769
cg11299980	TGM3	0.903563	0.283448	0.920531	0.205527	0.888869	0.132894
cg11299991	PTX3	0.64911	0.228125	0.697105	0.0330248	0.887987	0.0808632
cg11303839	CCL26	0.891117	0.603935	0.873991	0.0775475	0.873726	0.0737976
cg11307565	PXN	0.622092	0.110939	0.497806	0.0544814	0.661986	0.0552421
cg11316517	FOXD1	0.368312	0.0271729	0.892486	0.0133466	0.698022	0.0366019
cg11342615	TIMP2	0.444173	0.0793421	0.661962	0.059144	0.595664	0.0892613
cg11355217	SH3RF3-AS1	0.810639	0.0233322	0.880521	0.313352	0.793262	0.051895
cg11363229	TM4SF19	0.825088	0.539843	0.885916	0.0893457	0.841625	0.140886
cg11400391	TPD52	0.889941	0.380795	0.877845	0.244089	0.896713	0.31022
cg11401820	BC043257	0.900572	0.121902	0.796279	0.0440607	0.842999	0.0664643
cg11421255	ANXA2	0.892318	0.0687827	0.349299	0.0645745	0.815839	0.100717
cg11421768	TRIP13	0.984144	0.0226629	0.981112	0.0306062	0.977706	0.0328419
cg11422156	RASSF4	0.838658	0.281644	0.796215	0.125413	0.698935	0.414434
cg11424376	GALNT2	0.80056	0.0633747	0.412451	0.0390391	0.613623	0.0655186
cg11429044	LOC284454	0.870585	0.124038	0.511837	0.0798807	0.77945	0.204567
cg11444072	ASAP2	0.975565	0.0353106	0.978773	0.0182481	0.972129	0.0304293
cg11446193	AK096335	0.522973	0.053964	0.752356	0.0511534	0.582375	0.129973
cg11452571	LYPD3	0.985101	0.0828738	0.676296	0.0121091	0.979199	0.0289735
cg11472030	LOC285629	0.542958	0.228735	0.884754	0.0529359	0.542534	0.289803
cg11476241	RPTOR	0.928929	0.609767	0.915235	0.0300344	0.88539	0.121562
cg11492964	CCR8	0.424425	0.082409	0.867051	0.229877	0.701283	0.1015
cg11537479	PRCP	0.837415	0.352127	0.404205	0.141523	0.699842	0.297552
cg11538410	DENND3	0.906055	0.653002	0.902376	0.104212	0.903667	0.252941
cg11541601	PDLIM2	0.834135	0.404897	0.863415	0.0415418	0.78364	0.185766
cg11558107	ANXA2	0.948558	0.0410445	0.948165	0.139565	0.911642	0.611305
cg11566152	GTF2E1	0.918151	0.118664	0.821961	0.0482942	0.88229	0.0711643
cg11566244	GSTP1	0.839118	0.17143	0.693714	0.300945	0.869117	0.478725
cg11566521	RAPGEF2	0.862367	0.259506	0.830589	0.0632962	0.86652	0.26541
cg11571124	CLIP1	0.845671	0.289949	0.8418	0.344251	0.86948	0.427604
cg11581706	CACNA2D1	0.935119	0.439014	0.551984	0.183382	0.741807	0.140184
cg11586249	EXT1	0.90016	0.333434	0.915287	0.050317	0.936557	0.0744899
cg11586591	SORL1	0.90667	0.280771	0.525591	0.118313	0.851703	0.0750052
cg11586930	LOC100131060	0.453578	0.0452551	0.86521	0.0318512	0.625509	0.0463703
cg11588197	ETS1	0.877008	0.0623935	0.561668	0.0480041	0.91318	0.063398
cg11590780	FLNC	0.910517	0.120448	0.919854	0.146712	0.561278	0.102795
cg11592677	AK025288	0.901517	0.463137	0.759152	0.1183	0.72998	0.418723
cg11597497	BCL3	0.924177	0.52964	0.727645	0.0612132	0.374615	0.0902613
cg11606195	TCTN2	0.922345	0.147063	0.589302	0.0488653	0.88478	0.0720285
cg11616384	PLS3	0.914557	0.36066	0.794435	0.0316542	0.801206	0.0600505
cg11619216	SMIM6	0.68836	0.358072	0.65706	0.364602	0.848904	0.382096
cg11629830	IQGAP2	0.88306	0.462116	0.909684	0.36811	0.927231	0.25119
cg11635155	CNTN3	0.691457	0.351184	0.611568	0.246065	0.899968	0.371784
cg11639815	ZNF703	0.79947	0.0709779	0.946583	0.0525735	0.923106	0.0496763
cg11646259	BMPER	0.647741	0.168011	0.901473	0.0824552	0.43231	0.126986
cg11647108	LINC00857	0.802206	0.0450259	0.926055	0.0387906	0.905584	0.275056
cg11667301	NOP58	0.942001	0.371601	0.822351	0.0502685	0.888329	0.0804574
cg11672772	HK2	0.905738	0.388751	0.862391	0.264563	0.866167	0.180935
cg11681321	DJ439531	0.935661	0.0517569	0.851873	0.0377311	0.873971	0.166734
cg11700824	AL157440	0.690448	0.0597644	0.514593	0.033636	0.444289	0.0700483
cg11710152	BC062745	0.502976	0.248554	0.897062	0.242089	0.837603	0.269261
cg11714014	GABRQ	0.739138	0.278939	0.627104	0.220804	0.907643	0.149623
cg11717881	KLF17	0.360396	0.0496602	0.460307	0.0385719	0.504612	0.043291
cg11728546	TECTB	0.464779	0.196706	0.513496	0.0993195	0.494968	0.125255
cg11734401	STXBP6	0.880689	0.585016	0.89305	0.0545909	0.775083	0.334202
cg11742103	MTA2	0.985498	0.698863	0.892596	0.0262795	0.380412	0.0659421
cg11743829	CD160	0.743445	0.173929	0.806853	0.0632696	0.875123	0.503193
cg11758945	BAI1	0.712864	0.221373	0.961847	0.710987	0.615357	0.267
cg11786870	ATP2B4	0.499304	0.139382	0.486134	0.0623236	0.766579	0.105152
cg11793978	SLC25A48	0.425706	0.10905	0.874436	0.0623674	0.518621	0.201398
cg11809668	KIAA0922	0.912466	0.154744	0.929632	0.113825	0.87566	0.0889563
cg11815984	TMEM181	0.868972	0.275135	0.852725	0.203272	0.58829	0.258514
cg11825621	MKX	0.9507	0.674537	0.979476	0.705782	0.461048	0.0959299
cg11827629	Metazoa_SRP	0.569691	0.189261	0.736693	0.0682463	0.890168	0.33426
cg11828180	EDN2	0.43021	0.0527208	0.933189	0.217654	0.844083	0.372381
cg11828446	CYP4X1	0.649787	0.275151	0.877787	0.185507	0.857479	0.517907
cg11830694	CACNA1C-AS4	0.874343	0.537046	0.902154	0.560648	0.572494	0.170022
cg11841529	CD40	0.4657	0.163253	0.886639	0.353759	0.791831	0.154292
cg11842450	EXOC3L4	0.774345	0.271359	0.728416	0.0745376	0.772404	0.471496
cg11849717	EGFR	0.359847	0.0591358	0.918385	0.0383314	0.626769	0.0692732
cg11851456	NGDN	0.987801	0.132004	0.620136	0.324474	0.65232	0.313453
cg11861562	TAGLN	0.636503	0.252398	0.898728	0.175275	0.890181	0.595142
cg11863536	PDE4A	0.780764	0.392426	0.679293	0.167437	0.830388	0.360241
cg11874760	CD83	0.425129	0.121818	0.439291	0.0263744	0.738111	0.0302214
cg11875085	LRRC14	0.983832	0.546287	0.981294	0.446422	0.44472	0.0427715
cg11879536	LMNB2	0.97459	0.146833	0.928381	0.0115785	0.955836	0.0193308
cg11888470	HLA-DRB6	0.908701	0.296656	0.913935	0.352436	0.837293	0.530739
cg11895596	FLNB	0.500412	0.0726365	0.873434	0.0542549	0.855835	0.0871415
cg11902004	GNAI2	0.588395	0.171475	0.71005	0.45056	0.91148	0.539284
cg11906781	BC048132	0.819952	0.209353	0.805497	0.0921275	0.827781	0.177467
cg11911769	SH2B2	0.891921	0.0965396	0.599987	0.0544929	0.829738	0.119701
cg11953252	LOC100130264	0.81274	0.442686	0.897213	0.0846069	0.86256	0.270793
cg11963006	RPS10P7	0.828961	0.296847	0.791565	0.120536	0.624078	0.163173
cg11964099	AB062083	0.698523	0.406127	0.837617	0.279207	0.865759	0.528872
cg11964338	AK097759	0.483342	0.229027	0.747987	0.268975	0.909629	0.304951
cg11970797	CRYL1	0.894702	0.52594	0.853376	0.0844698	0.846242	0.106945
cg11983385	KIAA0319L	0.496415	0.09446	0.326213	0.0531383	0.40949	0.122645
cg11986760	AX747531	0.803185	0.237425	0.87829	0.0505589	0.856752	0.252564
cg12002139	SYNJ2	0.939053	0.202083	0.923004	0.0511679	0.825756	0.100069
cg12014181	DIP2C	0.973458	0.0207521	0.982052	0.0130341	0.906522	0.344234
cg12018718	ID2	0.756108	0.398055	0.965075	0.357895	0.895697	0.459187
cg12046867	RCOR1	0.967547	0.0961522	0.925296	0.0201928	0.919366	0.510927
cg12048965	KLF6	0.773586	0.161822	0.313995	0.043277	0.880844	0.0736022
cg12049875	RIN2	0.861314	0.0722283	0.824868	0.0588588	0.768801	0.0857989
cg12051762	TAGLN	0.650945	0.190744	0.950551	0.238235	0.94139	0.605664
cg12062099	WDR63	0.588478	0.203737	0.661052	0.227708	0.806762	0.452803
cg12072524	LOC151121	0.826199	0.294264	0.904713	0.12216	0.786194	0.201683
cg12081267	TMEM131	0.929093	0.364749	0.912199	0.0403503	0.894118	0.0944591
cg12104022	FERMT2	0.915788	0.234507	0.89095	0.203265	0.888535	0.466146
cg12108730	HAS3	0.907349	0.236572	0.905445	0.170191	0.883637	0.163299
cg12122737	NHP2L1	0.920733	0.114671	0.917087	0.0381633	0.899594	0.527485
cg12126243	DAAM1	0.950305	0.423338	0.841782	0.0688863	0.930441	0.240454
cg12127149	DYNC1H1	0.89683	0.387065	0.838853	0.169841	0.877293	0.369622
cg12132429	RGSL1	0.569974	0.24384	0.816275	0.139175	0.914484	0.63744
cg12133423	LOC286083	0.839261	0.25088	0.801027	0.275607	0.511657	0.207177
cg12138124	CAMTA1	0.912821	0.262774	0.869419	0.0482906	0.517865	0.168916
cg12152352	BC064339	0.938149	0.506182	0.793999	0.0589499	0.868196	0.472741
cg12159464	SH2D4A	0.537137	0.190931	0.478109	0.196714	0.626803	0.106856
cg12160586	ASCL1	0.533493	0.253126	0.888876	0.250461	0.489695	0.239533
cg12186771	MTMR7	0.443975	0.180466	0.884977	0.0250661	0.765194	0.215905
cg12191938	AL157440	0.971555	0.00964709	0.651747	0.0137516	0.983063	0.0105345
cg12197579	Mico1	0.692573	0.180766	0.668236	0.0505043	0.412699	0.0946658
cg12204166	SIK3	0.939953	0.345295	0.926918	0.0527427	0.933397	0.65965
cg12214451	ARSJ	0.878301	0.184107	0.868526	0.0805415	0.805568	0.467091
cg12226006	FGFR2	0.938878	0.670018	0.944656	0.184049	0.929931	0.652136
cg12232146	PHLDA1	0.594738	0.0497812	0.85622	0.0373502	0.748514	0.0476851
cg12244052	IGFBP3	0.920567	0.502301	0.885707	0.183961	0.883512	0.500372
cg12246645	C11orf68	0.499204	0.0882525	0.628286	0.0250932	0.674749	0.131549
cg12256705	PRKCE	0.705512	0.276114	0.901265	0.0375253	0.837373	0.529284
cg12275348	SOCS2	0.754415	0.451882	0.403397	0.0837086	0.775388	0.086291
cg12307314	ARHGAP26-AS1	0.829906	0.236445	0.781984	0.0402386	0.609665	0.0566276
cg12318400	AMPD3	0.926998	0.578137	0.494603	0.0650753	0.552721	0.0208671
cg12323347	DUSP5	0.441356	0.114532	0.544452	0.0878325	0.775877	0.134131
cg12331331	NOL10	0.912323	0.484314	0.880948	0.196567	0.855978	0.468913
cg12332415	EDAR	0.832508	0.210046	0.94914	0.0975194	0.92144	0.331304
cg12339531	MCF2L	0.659021	0.226848	0.887629	0.0799992	0.758947	0.432425
cg12343591	MYCN	0.494956	0.202291	0.908937	0.0759411	0.855243	0.556957
cg12349858	B3GALNT1	0.677219	0.302515	0.365972	0.0390104	0.981734	0.0335817
cg12352210	CXCL12	0.36838	0.0585094	0.844818	0.06515	0.603503	0.0859144
cg12358524	LRRC34	0.555152	0.205275	0.872189	0.169687	0.808185	0.298992
cg12371563	ZNF608	0.611063	0.195106	0.748565	0.364654	0.899194	0.0579733
cg12382415	SMAD6	0.871683	0.290935	0.768666	0.0545471	0.852661	0.0980722
cg12391279	SEC23IP	0.877371	0.312552	0.869677	0.359209	0.865891	0.466546
cg12406559	ZNF532	0.596045	0.0721757	0.923095	0.0808377	0.650006	0.137373
cg12410273	GOLM1	0.637531	0.201377	0.88453	0.0430603	0.936367	0.0898077
cg12420383	GRAPL	0.395107	0.118179	0.703521	0.0547762	0.497365	0.0854785
cg12424598	RORC	0.587721	0.121885	0.468576	0.0465711	0.442853	0.07988
cg12435074	LOC100507351	0.806832	0.437966	0.941159	0.55158	0.764504	0.475615
cg12462224	BC069004	0.46931	0.192943	0.868195	0.106934	0.849192	0.523402
cg12505390	RNF167	0.82626	0.207037	0.51718	0.0836666	0.64933	0.14834
cg12507655	TRIP6	0.942089	0.0273897	0.294451	0.0357648	0.940512	0.348091
cg12510708	NFE2L3	0.857412	0.113446	0.824397	0.0301878	0.881403	0.0416573
cg12510999	MRPL33	0.475615	0.0397006	0.388333	0.0398147	0.802757	0.0419721
cg12526997	BC101234	0.57109	0.240254	0.483676	0.0765901	0.792844	0.0658982
cg12534147	SNX18	0.693762	0.125985	0.792076	0.0211568	0.622489	0.0453638
cg12542656	ZFP36L2	0.67846	0.057912	0.857542	0.0412267	0.550105	0.0546773
cg12549858	SLCO4C1	0.884732	0.524677	0.831689	0.266309	0.909957	0.590644
cg12570716	KLF6	0.835453	0.18537	0.785181	0.0523687	0.817138	0.124944
cg12573033	DCT	0.849281	0.167689	0.490857	0.157254	0.682341	0.157672
cg12588279	HIST1H2BB	0.837124	0.325378	0.854984	0.155557	0.765518	0.216107
cg12592179	RYK	0.94399	0.516204	0.699981	0.0779723	0.910621	0.155681
cg12598340	TMEM54	0.514948	0.137326	0.90447	0.328049	0.822364	0.333556
cg12634932	CCL28	0.94926	0.261972	0.501558	0.0148061	0.495867	0.0591576
cg12640109	ASRGL1	0.828909	0.171724	0.874974	0.179602	0.8529	0.479266
cg12642431	UACA	0.93293	0.219448	0.9029	0.1564	0.912937	0.0509897
cg12682323	TCERG1L	0.957139	0.450819	0.977602	0.251735	0.859896	0.344849
cg12695612	MFAP2	0.637753	0.234989	0.871893	0.0361247	0.790764	0.101235
cg12701188	IGF1R	0.885447	0.506531	0.818711	0.0484816	0.782165	0.168783
cg12705693	TRIP13	0.873391	0.152015	0.831705	0.0795277	0.810606	0.116079
cg12707233	WNK3	0.879836	0.543948	0.923893	0.272055	0.917752	0.620747
cg12716838	B3GALNT1	0.704419	0.332853	0.378217	0.0953333	0.707156	0.1887
cg12719960	AK124939	0.893776	0.558099	0.850604	0.591598	0.873367	0.61114
cg12732548	C15orf52	0.432454	0.0661106	0.721634	0.0512784	0.568295	0.0514535
cg12737497	ZNF532	0.899465	0.0660437	0.925842	0.0640615	0.536397	0.097525
cg12739419	CAV2	0.778331	0.0326851	0.96403	0.0256459	0.947946	0.150958
cg12759298	LINC00941	0.624902	0.202105	0.883574	0.568984	0.826274	0.239441
cg12775788	BCOR	0.913149	0.500347	0.547137	0.0634312	0.840729	0.0875245
cg12785139	LOC440905	0.377176	0.0655081	0.841341	0.0461658	0.664444	0.100524
cg12789279	DENND2A	0.736377	0.187212	0.820078	0.0742438	0.791	0.519915
cg12791065	ALDH1A3	0.645559	0.344769	0.784084	0.269429	0.947043	0.102036
cg12799029	ABR	0.88944	0.373536	0.58021	0.0332857	0.675026	0.0540292
cg12804278	C10orf67	0.601621	0.129842	0.331329	0.0766828	0.690286	0.0206306
cg12813394	ZFP36L1	0.88208	0.227773	0.514108	0.0367485	0.953566	0.675637
cg12814141	SMOC1	0.892534	0.463641	0.860516	0.0633531	0.705882	0.402429
cg12827637	ZFP36L1	0.633187	0.121534	0.932731	0.0226828	0.982223	0.569485
cg12832282	MTSS1	0.928268	0.536741	0.908564	0.330973	0.841652	0.332642
cg12854186	TAP2	0.429055	0.0992012	0.622191	0.0546894	0.503521	0.0536879
cg12861034	RAPGEFL1	0.565016	0.196698	0.585548	0.0951584	0.705418	0.0523825
cg12864389	PLEC	0.907597	0.0962693	0.724985	0.106323	0.758816	0.183278
cg12873610	NARR	0.962592	0.0634536	0.961322	0.083396	0.818886	0.114442
cg12879013	KIAA1211	0.746247	0.389031	0.821949	0.567739	0.435671	0.175365
cg12887581	MGMT	0.614289	0.317453	0.472342	0.129022	0.901302	0.42734
cg12902183	IGFBP3	0.565595	0.0644808	0.779822	0.223419	0.840026	0.0899382
cg12905085	TINAGL1	0.957062	0.2241	0.978325	0.0247685	0.92976	0.116811
cg12911095	EGFLAM	0.863236	0.354077	0.923827	0.024408	0.932528	0.350046
cg12918213	MED13L	0.917792	0.198957	0.716348	0.0439894	0.885182	0.0647089
cg12947138	MAP1B	0.577271	0.0544989	0.642555	0.164241	0.500497	0.0533331
cg12973365	HLCS	0.882551	0.336619	0.653146	0.175084	0.395626	0.0694497
cg12983285	PTK6	0.61519	0.0811671	0.434001	0.0382811	0.606644	0.06213
cg12984635	ETHE1	0.660511	0.0865202	0.54332	0.0669782	0.754846	0.134117
cg12999063	LRRFIP2	0.933458	0.184554	0.369515	0.0555147	0.887556	0.054746
cg13009302	NEDD4L	0.898143	0.3495	0.677405	0.146471	0.491777	0.230372
cg13010373	AK024998	0.915777	0.134772	0.771078	0.0599912	0.872439	0.486619
cg13030790	RUNX1	0.917939	0.177296	0.895056	0.0458887	0.346283	0.0723539
cg13033858	SSH1	0.905757	0.0486662	0.873484	0.0289228	0.891942	0.0493985
cg13036352	PPP1R18	0.858121	0.0857429	0.457335	0.0648849	0.640149	0.118118
cg13056990	AJAP1	0.891496	0.343144	0.957056	0.0165849	0.538358	0.185156
cg13058457	BC037952	0.894152	0.640647	0.711082	0.0888985	0.668114	0.0756141
cg13065206	C15orf62	0.81176	0.463468	0.494808	0.025707	0.706188	0.0351153
cg13071812	KCNQ1	0.6653	0.300342	0.848813	0.485842	0.772946	0.483473
cg13072057	B3GALNT1	0.985338	0.403036	0.499041	0.0470651	0.969799	0.160062
cg13094752	MMP14	0.750694	0.169388	0.780273	0.0694567	0.510362	0.240466
cg13098960	SOX15	0.870904	0.366141	0.759548	0.0913237	0.659384	0.149709
cg13110239	CSNK1E	0.581062	0.13889	0.712598	0.097842	0.428118	0.168997
cg13154614	CCDC148-AS1	0.695789	0.365262	0.855326	0.560057	0.851964	0.492106
cg13158571	CYP4X1	0.706898	0.2924	0.788562	0.069165	0.684899	0.0439808
cg13173567	DENND5A	0.91031	0.182659	0.829716	0.0664921	0.756945	0.218625
cg13175173	TBPL2	0.826252	0.474497	0.661164	0.100456	0.925475	0.0831404
cg13186830	PARP11	0.908023	0.321521	0.431977	0.0500331	0.355535	0.0651629
cg13206932	AL832891	0.926799	0.0347687	0.785647	0.0257159	0.315887	0.0511956
cg13212186	HCG27	0.786979	0.20685	0.881896	0.473931	0.890193	0.324658
cg13213536	ITGA3	0.700061	0.291744	0.883984	0.10181	0.802951	0.501893
cg13213755	NPTN	0.356493	0.0662237	0.777404	0.0388602	0.95233	0.0502448
cg13249833	CKAP4	0.922431	0.206812	0.883395	0.058594	0.875175	0.441053
cg13274077	LOC84931	0.948143	0.433434	0.961852	0.593668	0.934999	0.587878
cg13275603	ENC1	0.920772	0.261634	0.504462	0.0532999	0.918452	0.0589764
cg13300689	CLEC2D	0.641034	0.0847775	0.409611	0.0415121	0.435609	0.0747809
cg13313836	ANXA2	0.913038	0.0683662	0.750267	0.0707719	0.893514	0.106971
cg13314965	TM4SF19	0.809467	0.457775	0.67792	0.0546242	0.832151	0.0907434
cg13323489	AK091265	0.508263	0.168137	0.982398	0.0134844	0.928984	0.0335857
cg13324103	SVIL	0.737633	0.0420336	0.400488	0.0329903	0.518244	0.0419919
cg13332474	AK057379	0.553315	0.0761335	0.958897	0.393099	0.974123	0.0958175
cg13348475	TENM2	0.476787	0.21306	0.877828	0.103436	0.74324	0.462248
cg13361141	AX747178	0.573112	0.252697	0.729015	0.377574	0.791316	0.458961
cg13366470	TMC3	0.866203	0.472561	0.844508	0.163001	0.858672	0.603883
cg13375427	KRTAP2-3	0.888645	0.0661788	0.864434	0.0282225	0.346739	0.0570383
cg13380890	PHLDA1	0.660304	0.101592	0.590036	0.0518642	0.411259	0.0665615
cg13382516	SGMS1	0.902006	0.418585	0.884777	0.0323613	0.872658	0.500428
cg13389508	PLEC	0.836965	0.212521	0.777335	0.138155	0.699572	0.153139
cg13393327	BC106081	0.908762	0.539155	0.866645	0.102058	0.844017	0.102043
cg13394857	SLC5A9	0.92314	0.274499	0.805364	0.0911087	0.782238	0.267187
cg13399261	IL1R1	0.515761	0.106182	0.376685	0.0380025	0.787594	0.491577
cg13411373	SMCO4	0.559951	0.269706	0.886327	0.437152	0.873499	0.511389
cg13419330	IRAK2	0.744763	0.0596945	0.668284	0.0372369	0.744306	0.0643903
cg13420075	ISLR	0.565484	0.201789	0.686998	0.0814142	0.765931	0.203552
cg13432744	RPL39L	0.851203	0.0432317	0.47703	0.0480539	0.511566	0.0667042
cg13443768	CDC42EP2	0.904912	0.185057	0.897358	0.0386295	0.903783	0.0816179
cg13451651	UNQ6494	0.623565	0.131606	0.792602	0.0716312	0.60161	0.308751
cg13454226	KLF6	0.751139	0.167933	0.723402	0.0418828	0.892122	0.121677
cg13455704	CCDC169-SOHLH2	0.790895	0.276618	0.801872	0.0935524	0.885374	0.534303
cg13456960	BC032415	0.938294	0.376682	0.922598	0.349687	0.891449	0.147121
cg13466725	UNQ6494	0.596838	0.19883	0.876831	0.0754341	0.872261	0.53714
cg13474734	C15orf52	0.697256	0.0919154	0.750833	0.0616898	0.66434	0.0992294
cg13477178	DIP2C	0.692107	0.378097	0.630175	0.103303	0.589487	0.121752
cg13490422	AQP6	0.567897	0.201028	0.639605	0.0741297	0.850098	0.278371
cg13498757	RPTN	0.966977	0.385651	0.986463	0.561242	0.978396	0.459409
cg13502540	HCG27	0.635566	0.187224	0.748695	0.131894	0.89792	0.102959
cg13508911	ZBTB7C	0.737884	0.461171	0.865613	0.453697	0.782513	0.174325
cg13520525	PTK6	0.672798	0.181304	0.715403	0.104207	0.726623	0.150371
cg13530039	CHRM1	0.476702	0.0972793	0.466332	0.176688	0.725936	0.137399
cg13535903	DLG1	0.811486	0.472686	0.641927	0.03095	0.786932	0.0746011
cg13536141	GPC4	0.920183	0.200956	0.898765	0.112966	0.905441	0.291519
cg13550401	NUDT1	0.895569	0.208743	0.811667	0.0553123	0.646979	0.114495
cg13551141	PSMB7	0.884844	0.210743	0.688947	0.0640643	0.834922	0.0801516
cg13554818	LYPD3	0.903783	0.334159	0.737079	0.0862541	0.84296	0.195424
cg13565866	NFATC4	0.446785	0.140881	0.881874	0.0438155	0.851897	0.272972
cg13567156	RXRA	0.824946	0.547262	0.970532	0.0706081	0.928528	0.63702
cg13575011	CYP4F2	0.918647	0.291863	0.861653	0.27324	0.590201	0.24943
cg13579486	MAFB	0.857852	0.540099	0.930637	0.396827	0.924898	0.507873
cg13581922	BC017209	0.827862	0.204469	0.778242	0.0574355	0.733412	0.0779395
cg13590336	TCF12	0.919982	0.100352	0.304724	0.0121749	0.857667	0.389111
cg13602461	MRPL15	0.845463	0.151412	0.762732	0.0410855	0.889843	0.0640871
cg13606889	AK091275	0.901014	0.624255	0.670335	0.0502614	0.888387	0.0569533
cg13610455	SNHG17	0.846822	0.537501	0.381916	0.0281886	0.872991	0.20307
cg13612207	MDFI	0.750265	0.178506	0.89439	0.0339725	0.782495	0.0597812
cg13641645	KDM4C	0.31821	0.0543156	0.491502	0.036892	0.401028	0.0498548
cg13658713	AK128059	0.536439	0.25753	0.697099	0.0725894	0.768166	0.362175
cg13667911	ZNF185	0.826487	0.263761	0.787031	0.063427	0.842789	0.0946099
cg13670057	ABL1	0.917567	0.142895	0.76045	0.0695999	0.874751	0.369201
cg13699887	GMPR	0.86213	0.196036	0.631808	0.0399254	0.640243	0.075769
cg13710969	BAHCC1	0.960178	0.396904	0.979717	0.0861695	0.951496	0.496288
cg13736585	MRPS24	0.83429	0.269031	0.62121	0.251499	0.786348	0.303579
cg13736811	B9D2	0.752934	0.0921987	0.687315	0.0549567	0.749047	0.160647
cg13761375	HMHA1	0.550624	0.0217255	0.515033	0.0115833	0.550756	0.0227228
cg13777730	BC032040	0.742327	0.139671	0.714894	0.0307696	0.461491	0.0474844
cg13780718	SPATA25	0.802114	0.115416	0.690099	0.0453186	0.927084	0.0707699
cg13789015	LINC00094	0.506335	0.074395	0.427227	0.106182	0.572041	0.0943922
cg13790353	CCDC83	0.546214	0.0679842	0.325066	0.0443788	0.909217	0.054399
cg13804575	ZNF462	0.91366	0.378147	0.854822	0.151377	0.933805	0.195384
cg13829849	LOC100507244	0.896263	0.209745	0.712983	0.0569681	0.794131	0.185016
cg13838843	PNPLA7	0.692863	0.277838	0.884286	0.39751	0.74495	0.226075
cg13860281	VOPP1	0.645138	0.246784	0.832844	0.0381579	0.941118	0.0430937
cg13867370	AK057188	0.895423	0.189602	0.630078	0.235514	0.603495	0.215564
cg13876325	CENPV	0.511017	0.13858	0.7721	0.0354366	0.862961	0.0713637
cg13881619	FAM129B	0.943516	0.305253	0.748296	0.133861	0.935658	0.682056
cg13887261	C9orf129	0.907833	0.263887	0.849827	0.150729	0.791405	0.476391
cg13901245	DNAH11	0.829354	0.27396	0.946223	0.0172096	0.9501	0.00408703
cg13921921	ARHGEF2	0.7758	0.0499302	0.70426	0.031498	0.592011	0.0563617
cg13923018	PDZD2	0.640569	0.326039	0.504598	0.0748071	0.778182	0.0673855
cg13927605	ABL2	0.498232	0.0881731	0.870115	0.4041	0.586869	0.0955871
cg13933043	FLJ43663	0.900933	0.407324	0.289174	0.0339931	0.567991	0.122332
cg13934924	PCSK6	0.945484	0.411616	0.908584	0.385699	0.882236	0.572544
cg13939078	ZMYND11	0.888803	0.569805	0.858422	0.180608	0.951168	0.440044
cg13942186	EXD3	0.84626	0.0939585	0.899021	0.0272572	0.576663	0.254768
cg13958215	CA3	0.905592	0.517518	0.820551	0.171536	0.606755	0.100705
cg13981838	MFAP1	0.851064	0.539269	0.901376	0.460771	0.736788	0.464025
cg13990355	LOC100505622	0.711894	0.292252	0.920177	0.0511791	0.684114	0.355211
cg13993197	CHIAP2	0.741623	0.371614	0.877767	0.055079	0.531783	0.261327
cg14001992	TRIM2	0.874874	0.536754	0.766553	0.0991606	0.941	0.10642
cg14003265	TRAF2	0.815395	0.4493	0.631869	0.0619798	0.824806	0.359393
cg14009820	MYT1L	0.921561	0.628682	0.851716	0.438945	0.900334	0.639614
cg14010366	RHEB	0.831375	0.524951	0.368401	0.0531736	0.5095	0.17501
cg14010720	PTK6	0.553744	0.0957928	0.403631	0.065744	0.705105	0.0889886
cg14016187	LOC286370	0.436169	0.0799079	0.723418	0.051818	0.343462	0.0818177
cg14016418	AK097952	0.574184	0.0707011	0.796803	0.0500557	0.722214	0.077378
cg14018690	C3orf52	0.73493	0.20286	0.701084	0.083473	0.886842	0.504503
cg14023573	AX748239	0.907225	0.510319	0.86891	0.36771	0.793307	0.424867
cg14034476	MFSD12	0.577814	0.134479	0.486043	0.0831852	0.464072	0.151345
cg14036402	EFHD2	0.768252	0.175865	0.597196	0.0483532	0.806554	0.0767044
cg14042308	RIN1	0.55284	0.104656	0.469233	0.0718373	0.763765	0.171352
cg14042799	C3orf52	0.871977	0.190103	0.842453	0.0837826	0.747775	0.164397
cg14043253	ZNF704	0.513389	0.239454	0.440692	0.0336735	0.547636	0.0680786
cg14043509	PARP11	0.838021	0.207549	0.602161	0.0760699	0.637607	0.0936751
cg14055004	C2orf54	0.504428	0.179015	0.82434	0.0699869	0.800604	0.176239
cg14055655	PRR12	0.953048	0.462221	0.939939	0.0775317	0.916214	0.353494
cg14060519	MYOF	0.933425	0.209703	0.91991	0.0516927	0.927064	0.0665902
cg14062643	PIP5KL1	0.76326	0.168304	0.896627	0.0320882	0.850497	0.122044
cg14072120	RAC2	0.623038	0.18887	0.884432	0.0531737	0.491269	0.0764946
cg14082886	CD44	0.909136	0.129782	0.914591	0.0452342	0.902787	0.115551
cg14083149	APCDD1	0.571313	0.297337	0.860163	0.315611	0.756067	0.484009
cg14086013	MDFI	0.722103	0.263511	0.925757	0.0838977	0.815058	0.131188
cg14089636	PIK3CD	0.700558	0.333574	0.845741	0.0531537	0.726608	0.29744
cg14097568	ARHGAP29	0.907605	0.130714	0.887391	0.512795	0.5761	0.0660101
cg14114282	MCF2L	0.891998	0.210994	0.836298	0.0931424	0.641576	0.170588
cg14116056	DPY19L1	0.913935	0.4751	0.881532	0.0387349	0.834546	0.039993
cg14122403	LOC100505841	0.471056	0.0481977	0.622707	0.0389068	0.699204	0.0784751
cg14125542	FAM49A	0.6458	0.381183	0.705805	0.408388	0.884466	0.482337
cg14144513	AK094674	0.799312	0.170295	0.851598	0.0218672	0.890947	0.0776683
cg14145151	PDZRN3	0.763901	0.259117	0.8145	0.236958	0.578425	0.198927
cg14148265	PLS3	0.904969	0.203965	0.758956	0.0526722	0.526707	0.113209
cg14152974	PGM3	0.903648	0.138998	0.807584	0.0526102	0.795473	0.114381
cg14154487	PTGS1	0.556098	0.272316	0.967437	0.0506646	0.678081	0.237094
cg14160433	CAMSAP1	0.943422	0.152631	0.702215	0.062496	0.908241	0.102405
cg14174912	KLF6	0.673661	0.179379	0.732811	0.0321138	0.943095	0.433202
cg14181713	PRKACG	0.929563	0.290037	0.907018	0.37429	0.5485	0.170444
cg14183712	DQ583756	0.634344	0.149155	0.848993	0.0840068	0.753645	0.490985
cg14189116	CAPRIN2	0.924071	0.153767	0.696677	0.0471967	0.908198	0.0644187
cg14189605	DQ590227	0.653911	0.147747	0.87603	0.0866398	0.486277	0.137406
cg14191616	SH3RF3-AS1	0.783503	0.189464	0.812584	0.387149	0.832476	0.123298
cg14193653	NFIL3	0.876498	0.477306	0.56275	0.109813	0.815096	0.174601
cg14194048	LMNB2	0.944131	0.174872	0.903307	0.0176121	0.889573	0.0349114
cg14194253	AK095081	0.840489	0.427793	0.595739	0.0851313	0.702857	0.405374
cg14204586	ARHGEF2	0.749321	0.0636983	0.69194	0.0467918	0.629136	0.069226
cg14205864	PCID2	0.843069	0.0794805	0.391971	0.07183	0.867584	0.0934427
cg14207539	Metazoa_SRP	0.908115	0.64281	0.874659	0.108973	0.894373	0.625521
cg14228812	PDZRN3	0.565189	0.148277	0.891427	0.0511104	0.768356	0.115831
cg14246859	GPR132	0.969452	0.0151124	0.980124	0.0319423	0.435172	0.0309784
cg14252279	DAB2IP	0.974771	0.146176	0.979494	0.0720098	0.974114	0.0627942
cg14258078	SCN4A	0.647315	0.384044	0.571061	0.114529	0.50655	0.118436
cg14267754	CYP3A43	0.886934	0.250176	0.899701	0.0625543	0.898233	0.150195
cg14270346	SHB	0.852524	0.0633689	0.796733	0.0512557	0.89705	0.174795
cg14277677	HIP1R	0.88124	0.279147	0.794026	0.0506885	0.804168	0.364229
cg14280382	PGAM1P5	0.913668	0.211682	0.890368	0.323686	0.770421	0.324143
cg14290210	APBB2	0.922219	0.114894	0.847915	0.0293688	0.858292	0.263282
cg14297340	LOC100507299	0.903571	0.247327	0.897491	0.0719373	0.903205	0.0676746
cg14302214	KLF6	0.687355	0.0746802	0.30969	0.0273729	0.645997	0.0321228
cg14305313	ZNF462	0.913201	0.199657	0.981781	0.0185041	0.705519	0.027576
cg14307157	PCSK6	0.884181	0.215303	0.793301	0.0734099	0.678004	0.323107
cg14314818	NKX6-3	0.558785	0.255711	0.866463	0.209251	0.915024	0.121768
cg14321245	CCL14	0.932217	0.276805	0.901213	0.0892552	0.377685	0.0957492
cg14321936	MAPKAPK3	0.891507	0.520384	0.804315	0.262447	0.602517	0.172936
cg14329285	RAD18	0.435931	0.0587245	0.445821	0.0351387	0.890993	0.0556282
cg14348397	ZNF462	0.903455	0.292238	0.883767	0.0632636	0.913326	0.0917283
cg14370628	RPL39L	0.868059	0.0687084	0.431293	0.0402484	0.455163	0.0663895
cg14372245	C9orf3	0.679516	0.419028	0.601949	0.0331881	0.771099	0.3392
cg14375890	AK127555	0.860268	0.581435	0.866086	0.0472365	0.694073	0.113194
cg14380444	RERE	0.753402	0.461687	0.618155	0.241851	0.60199	0.26085
cg14385738	PTPN22	0.70036	0.191352	0.755714	0.0414985	0.647629	0.246009
cg14393923	AK024936	0.927398	0.444515	0.916698	0.0574419	0.916563	0.117697
cg14396008	C2orf54	0.549359	0.285021	0.986334	0.0225103	0.974442	0.430793
cg14409083	EMP1	0.652407	0.0562575	0.783659	0.048294	0.457417	0.0576394
cg14410319	PCDH10	0.693078	0.412161	0.817854	0.520523	0.749463	0.207591
cg14451728	KIAA1211	0.790685	0.516621	0.850836	0.583296	0.850771	0.598963
cg14455925	ALK	0.848885	0.216359	0.823439	0.351053	0.884888	0.0961341
cg14461273	BDKRB2	0.748345	0.379836	0.818264	0.215049	0.733179	0.436968
cg14462124	STK17B	0.928415	0.452102	0.899168	0.0617977	0.897456	0.253844
cg14479377	CAMSAP1	0.880412	0.542387	0.447191	0.105134	0.678237	0.173829
cg14481469	PRKAG2	0.861208	0.123444	0.898418	0.0558358	0.881808	0.238675
cg14488390	AKAP2	0.890174	0.123861	0.395862	0.0424968	0.481952	0.0678664
cg14497940	CBX4	0.767691	0.282704	0.860536	0.0822577	0.902012	0.333531
cg14499058	AX748239	0.727919	0.38478	0.652648	0.0545067	0.432542	0.139524
cg14499678	TRIP13	0.914364	0.259448	0.921206	0.0704353	0.929643	0.0698392
cg14502818	ZFP42	0.550438	0.193615	0.922914	0.0355574	0.628444	0.275349
cg14511586	LYPLA2	0.553378	0.146542	0.915038	0.0386309	0.939603	0.582493
cg14530275	BNC2	0.86609	0.0615991	0.843735	0.274844	0.88705	0.0582301
cg14530834	ZNF462	0.945263	0.214897	0.926803	0.0433932	0.870913	0.0820653
cg14562054	RIN1	0.805739	0.179344	0.706177	0.0865361	0.770829	0.273336
cg14607533	MAMLD1	0.611657	0.151847	0.875075	0.0970644	0.406278	0.069695
cg14612133	TRIO	0.900197	0.469708	0.822529	0.0394895	0.778876	0.0858015
cg14623917	CTGF	0.518941	0.199759	0.597922	0.0443844	0.45008	0.138215
cg14627175	DACT2	0.927672	0.305862	0.917855	0.073612	0.865696	0.524695
cg14632507	PDZRN3	0.762574	0.465765	0.93148	0.387172	0.901913	0.301973
cg14636557	BTBD11	0.909128	0.506227	0.860548	0.246317	0.532357	0.115066
cg14646893	ADAT2	0.820637	0.3961	0.409124	0.0868723	0.538493	0.158544
cg14671011	LOC340073	0.483571	0.202154	0.645007	0.0689384	0.655683	0.248416
cg14685946	ACSL3	0.842287	0.305707	0.626507	0.122607	0.842316	0.546388
cg14692106	AFAP1	0.504447	0.0343666	0.503469	0.04071	0.871015	0.0598515
cg14695663	PLEC	0.865014	0.0449007	0.816038	0.0394536	0.779274	0.0483537
cg14708076	CDC23	0.582143	0.125064	0.950192	0.575703	0.603635	0.127132
cg14739437	LRRC24	0.958464	0.536972	0.930594	0.470264	0.418266	0.161535
cg14742187	ADD3	0.887201	0.631417	0.810373	0.365408	0.916802	0.356264
cg14742615	NLGN4Y-AS1	0.88336	0.161576	0.344918	0.0742599	0.800656	0.3989
cg14753094	AK094325	0.710127	0.071809	0.613619	0.0520498	0.630115	0.0855188
cg14766231	TTC32	0.894027	0.519846	0.878603	0.0792128	0.846298	0.440198
cg14812376	GAL3ST2	0.858097	0.552069	0.876039	0.420526	0.843835	0.524644
cg14814167	REPS1	0.890669	0.223449	0.868874	0.0750662	0.877792	0.481009
cg14824901	G0S2	0.474863	0.197276	0.964699	0.0192867	0.726116	0.0267243
cg14843129	IQGAP2	0.930641	0.0803172	0.565659	0.165091	0.635705	0.339747
cg14871225	CXXC5	0.957299	0.101029	0.564437	0.0191361	0.909809	0.440366
cg14889070	RASSF4	0.931454	0.534097	0.806466	0.0568409	0.648843	0.29121
cg14890102	LOC340074	0.792928	0.404877	0.895962	0.0924899	0.720524	0.207609
cg14891617	DQ583756	0.874243	0.159631	0.884915	0.0583025	0.596539	0.295318
cg14893889	GUCY2D	0.955363	0.0214974	0.295468	0.0131535	0.470364	0.0236484
cg14899046	COL18A1	0.587413	0.194806	0.733979	0.0937286	0.737786	0.284092
cg14901243	LOC284454	0.921228	0.0515066	0.586117	0.0457958	0.874395	0.257032
cg14910061	PPARGC1A	0.892256	0.117224	0.351752	0.0561425	0.841644	0.0751934
cg14931884	DIP2C	0.46337	0.00727881	0.932216	0.00899078	0.858253	0.019697
cg14939821	FAM196A	0.887578	0.15607	0.840267	0.0407054	0.519391	0.0855133
cg14957943	COL7A1	0.523224	0.167704	0.883083	0.122592	0.80077	0.342116
cg14962032	CASP8	0.300687	0.0445284	0.458323	0.0333247	0.737572	0.0420183
cg14967393	IL6ST	0.920509	0.474756	0.740969	0.047385	0.7967	0.448488
cg14972228	JA429823	0.843935	0.458788	0.804803	0.165552	0.864253	0.18817
cg14974711	MMP25	0.500988	0.227049	0.905651	0.273386	0.689499	0.138169
cg14977018	TMEM44-AS1	0.910229	0.0960196	0.749019	0.100781	0.424314	0.10483
cg14983135	UPP1	0.882958	0.507868	0.636393	0.0250857	0.839392	0.0474332
cg14983466	ZNRD1-AS1	0.812523	0.286008	0.572181	0.14776	0.62187	0.156039
cg14986890	RARRES1	0.92886	0.17356	0.866973	0.0530253	0.913612	0.382086
cg14989661	OXSR1	0.942236	0.476034	0.824388	0.0581802	0.924916	0.382055
cg14993712	ZC3HAV1L	0.556745	0.0436986	0.60354	0.0508052	0.488978	0.11384
cg15000813	PDGFRL	0.862802	0.391473	0.84607	0.0447901	0.705639	0.0929903
cg15002713	NT5C1B-RDH14	0.461135	0.132418	0.510278	0.0564891	0.45161	0.105658
cg15026265	CCDC91	0.471636	0.0978408	0.892069	0.0398253	0.874629	0.0495964
cg15027606	GPR173	0.855682	0.302914	0.882024	0.370941	0.7844	0.0956421
cg15030789	SLC9A1	0.89589	0.264811	0.87348	0.209651	0.861223	0.205122
cg15044384	ARRDC2	0.716222	0.286028	0.98296	0.67731	0.54323	0.194186
cg15049549	NCKIPSD	0.911624	0.209492	0.71915	0.0837165	0.779117	0.462025
cg15057150	RASSF5	0.562991	0.20116	0.951522	0.0350637	0.73081	0.396246
cg15058210	HDAC4	0.905289	0.211603	0.799496	0.0300299	0.769496	0.40301
cg15070848	WNT5A	0.830045	0.332989	0.658297	0.0316271	0.755425	0.220082
cg15090915	AUTS2	0.707842	0.258378	0.870076	0.166044	0.757425	0.500731
cg15105060	CCDC96	0.902316	0.0601331	0.802132	0.0384606	0.816808	0.368835
cg15114474	CCND1	0.978526	0.168212	0.977621	0.0282436	0.983352	0.0478613
cg15115522	PKNOX2	0.377852	0.0781636	0.792783	0.0477651	0.73552	0.200554
cg15124303	SLC9A3	0.477812	0.227707	0.935058	0.251021	0.636377	0.310837
cg15129815	FAM69C	0.377881	0.122542	0.87258	0.345024	0.406593	0.138527
cg15130204	POTEH	0.8147	0.529361	0.70189	0.430265	0.845276	0.561747
cg15132749	ADRA2C	0.427584	0.0364735	0.841051	0.302969	0.541347	0.0588392
cg15135842	U3	0.938607	0.579904	0.91633	0.170848	0.710718	0.4366
cg15139745	LIPE-AS1	0.88142	0.168953	0.915707	0.0545954	0.850032	0.0228718
cg15141592	HDAC7	0.542516	0.113704	0.847268	0.0542283	0.842445	0.102686
cg15142335	HYI	0.726056	0.195854	0.802614	0.0277433	0.873444	0.0692922
cg15146834	PPP1R14C	0.640503	0.174093	0.577373	0.162767	0.835637	0.118696
cg15165154	CXXC5	0.880208	0.169833	0.582793	0.0638423	0.875598	0.385919
cg15182222	PPFIBP2	0.889783	0.594447	0.905026	0.384604	0.888779	0.361621
cg15186638	UBE2V2	0.612998	0.0354368	0.558515	0.0230862	0.931113	0.0434973
cg15225325	PDLIM7	0.613152	0.173218	0.561808	0.160748	0.776201	0.129344
cg15269394	ATP6V0A1	0.396716	0.082365	0.783618	0.103953	0.901681	0.161871
cg15273468	HHEX	0.916655	0.612132	0.888798	0.0646103	0.802599	0.0875959
cg15293422	CDC42EP3	0.857202	0.174737	0.854401	0.0968142	0.667395	0.181918
cg15314890	BCOR	0.973446	0.253713	0.420475	0.0147906	0.624209	0.013765
cg15328271	LRRC52	0.835658	0.472039	0.896483	0.456523	0.916842	0.662578
cg15336705	PVRL1	0.433989	0.169387	0.917618	0.0766162	0.619204	0.24716
cg15345477	AK124226	0.598957	0.241647	0.863775	0.330839	0.577657	0.276131
cg15353612	SGCB	0.505165	0.249217	0.787227	0.153308	0.808919	0.459601
cg15358855	PRDM10	0.85256	0.15976	0.88116	0.0567894	0.856294	0.0752383
cg15363487	VIM	0.859852	0.247489	0.594868	0.233779	0.97116	0.290915
cg15368544	KRT39	0.88274	0.584326	0.749125	0.45885	0.647508	0.160991
cg15371711	MYL9	0.768409	0.0155504	0.980232	0.0138401	0.410069	0.142861
cg15384668	BC037972	0.962139	0.337969	0.579201	0.142473	0.540258	0.142599
cg15389191	XRRA1	0.60482	0.142562	0.460871	0.0826126	0.528184	0.164027
cg15391590	ICK	0.905326	0.217116	0.903117	0.0534664	0.887764	0.0750422
cg15398488	TBC1D2B	0.652671	0.358466	0.837506	0.143442	0.621876	0.152272
cg15406952	GJC1	0.356998	0.0634663	0.849644	0.0919021	0.735429	0.112401
cg15416735	FOXA1	0.986485	0.283272	0.36387	0.0336293	0.551165	0.0310662
cg15417641	CACNA1D	0.609502	0.274384	0.939039	0.239049	0.695285	0.228806
cg15450295	HEY1	0.617637	0.301939	0.598077	0.00990842	0.902329	0.445899
cg15453396	MYLK4	0.765771	0.240393	0.811981	0.0933973	0.783416	0.172906
cg15454074	PHLDA1	0.85419	0.504433	0.756419	0.0709456	0.577761	0.109166
cg15457481	ADH7	0.899313	0.302381	0.759548	0.0544716	0.645218	0.0850944
cg15461888	AMPD3	0.948836	0.645647	0.633623	0.162678	0.557833	0.0913584
cg15466952	LEPR	0.879509	0.114224	0.456358	0.0497161	0.810313	0.0647913
cg15488794	COX4I2	0.850806	0.274183	0.55	0.0590888	0.536195	0.234452
cg15494117	TERC	0.68799	0.00805116	0.581868	0.00853414	0.568197	0.013175
cg15528091	ARRDC2	0.488438	0.116722	0.978299	0.511245	0.387253	0.00719602
cg15529542	KLHL25	0.540711	0.0851889	0.360514	0.0385284	0.459605	0.125861
cg15534755	TAGLN	0.67501	0.369344	0.899649	0.261298	0.881818	0.619088
cg15563184	VPS52	0.926747	0.43133	0.826155	0.0667086	0.876683	0.139666
cg15599946	TERC	0.566923	0.00988338	0.479896	0.0118298	0.522312	0.0135919
cg15601361	ADTRP	0.502294	0.183634	0.863681	0.0509875	0.706596	0.0690219
cg15618908	BOD1	0.881117	0.184156	0.772308	0.0225292	0.602807	0.11101
cg15628518	PLEC	0.989485	0.00892546	0.937261	0.00926122	0.988356	0.413235
cg15628633	HLA-F-AS1	0.792608	0.499078	0.766834	0.322469	0.819521	0.536546
cg15628972	BC042046	0.765108	0.216204	0.831755	0.57958	0.576159	0.272591
cg15636295	HBEGF	0.394733	0.0563335	0.854326	0.0255259	0.837361	0.079713
cg15639045	SLC16A11	0.749706	0.283863	0.852251	0.197506	0.771812	0.186342
cg15645287	PARD3	0.840652	0.142127	0.892658	0.0679584	0.867384	0.0732761
cg15648041	AL832891	0.835566	0.0588625	0.440332	0.0321041	0.805897	0.0692413
cg15658784	PHLDA2	0.80523	0.0134029	0.483821	0.0179966	0.817592	0.0311888
cg15659527	TTC7A	0.338809	0.0544895	0.795756	0.0443401	0.563207	0.0753237
cg15667844	DUSP5	0.550313	0.0755042	0.610626	0.303658	0.816972	0.471492
cg15668538	TTC19	0.901553	0.201406	0.86335	0.0586591	0.806652	0.45577
cg15679747	HAS2	0.514252	0.204693	0.476772	0.0432556	0.492517	0.0703976
cg15698545	ME3	0.847564	0.313655	0.870486	0.0638719	0.833561	0.284461
cg15699243	DLEU7-AS1	0.813769	0.299514	0.898294	0.418271	0.886154	0.568011
cg15721562	ZNF551	0.925955	0.456652	0.898683	0.427446	0.881466	0.34939
cg15727708	PKNOX2	0.581875	0.218101	0.838997	0.323001	0.82698	0.393066
cg15731317	SYTL2	0.84975	0.185058	0.886053	0.054169	0.837412	0.145774
cg15731920	LASP1	0.890558	0.59014	0.886922	0.211895	0.870203	0.0600056
cg15736553	VGLL4	0.84419	0.124224	0.781225	0.012251	0.716422	0.0140191
cg15737386	APCDD1	0.797428	0.294477	0.868884	0.125191	0.871734	0.268738
cg15740507	TBC1D23	0.93705	0.126538	0.808409	0.0499931	0.632351	0.0685366
cg15742496	TRIM6-TRIM34	0.846453	0.360021	0.880364	0.120278	0.767765	0.394424
cg15745530	LOC646329	0.836951	0.25457	0.803766	0.100516	0.890519	0.566706
cg15755348	SH2B2	0.920355	0.0983426	0.617981	0.0170515	0.866723	0.0573517
cg15766591	SH2D6	0.79405	0.0870716	0.93362	0.0232517	0.911713	0.569297
cg15778433	CCK	0.398948	0.0834723	0.820599	0.0624224	0.713905	0.153883
cg15782228	LAMA5	0.979472	0.408441	0.925159	0.0261861	0.928708	0.0700805
cg15783703	AUTS2	0.878728	0.328303	0.897418	0.369777	0.833654	0.447859
cg15792713	POLDIP2	0.907441	0.63639	0.895268	0.178996	0.828975	0.364973
cg15796417	AK055890	0.569212	0.116349	0.850256	0.0740342	0.531207	0.138781
cg15799109	SMAD3	0.930656	0.0610648	0.381226	0.0282272	0.910124	0.0642603
cg15818008	C11orf34	0.812248	0.485888	0.862867	0.569349	0.856467	0.142092
cg15827285	DROSHA	0.921025	0.401896	0.74303	0.0213321	0.830973	0.227589
cg15835463	AK093525	0.629115	0.146406	0.830665	0.277714	0.637607	0.267698
cg15837913	CD274	0.584403	0.207321	0.504115	0.0829736	0.377735	0.109225
cg15846744	SGCE	0.501421	0.123829	0.433935	0.0684762	0.488179	0.0854492
cg15852787	FRMD6-AS2	0.595708	0.0839812	0.868556	0.0722474	0.876434	0.111515
cg15865069	PTPRN2	0.890719	0.566895	0.885219	0.0447966	0.632283	0.348594
cg15887927	FLT1	0.448474	0.0760466	0.658798	0.0329778	0.72536	0.0773076
cg15893360	PXN	0.91003	0.312945	0.827264	0.0856598	0.783707	0.0337778
cg15893779	F7	0.917435	0.549001	0.926336	0.583746	0.919896	0.493351
cg15897435	MRPL1	0.876347	0.527709	0.647818	0.0350623	0.800704	0.0402992
cg15903562	PPP1R15B	0.926635	0.466141	0.875336	0.0754149	0.888429	0.279584
cg15914828	FOXA1	0.858593	0.44729	0.430075	0.117821	0.490588	0.0691982
cg15925792	MX1	0.412099	0.0953661	0.959089	0.0387165	0.942352	0.0463317
cg15948030	VARS	0.827955	0.518287	0.756775	0.0599397	0.792322	0.101702
cg15975806	IRS2	0.608125	0.09699	0.904784	0.0125991	0.961976	0.0407085
cg15978561	HDAC4	0.913326	0.19195	0.811471	0.0391018	0.908723	0.292876
cg15986668	NFYC	0.536129	0.0568536	0.434181	0.0674551	0.921533	0.225609
cg15988792	ACSS1	0.676219	0.195055	0.842127	0.459209	0.86546	0.192914
cg15998609	ESRRG	0.800128	0.243389	0.746929	0.0902484	0.86461	0.247944
cg16001384	NDRG1	0.728241	0.223843	0.630012	0.0691126	0.841287	0.122493
cg16049367	ZC3H7B	0.908177	0.293281	0.769749	0.36911	0.902294	0.357728
cg16079898	Metazoa_SRP	0.753042	0.284553	0.68916	0.0623838	0.897949	0.406797
cg16086130	ALDH1A3	0.654159	0.377431	0.946179	0.316126	0.987482	0.0675703
cg16087447	PRICKLE1	0.434421	0.167418	0.556676	0.0193616	0.29688	0.0220623
cg16087826	SLC22A4	0.88866	0.380103	0.722915	0.0534446	0.566442	0.151704
cg16107628	TAGLN2	0.647874	0.178183	0.402353	0.0722805	0.861289	0.0818569
cg16119835	MMP14	0.463398	0.163823	0.743281	0.0452783	0.749367	0.0713021
cg16126458	AKR7A3	0.89048	0.613421	0.895199	0.506024	0.628805	0.316587
cg16127719	POU2F1	0.496351	0.24156	0.757595	0.0686226	0.689324	0.229668
cg16139006	AX748125	0.808766	0.384483	0.933499	0.554209	0.910572	0.620401
cg16153042	AX746991	0.886737	0.488409	0.787596	0.497067	0.73684	0.341228
cg16185457	BC048132	0.931875	0.0379942	0.798293	0.0126592	0.888773	0.0414606
cg16187528	TSPAN10	0.886354	0.490598	0.914387	0.242502	0.840004	0.300517
cg16199747	STXBP5-AS1	0.509932	0.0656085	0.641958	0.0563036	0.862829	0.07042
cg16203203	STL	0.670939	0.342895	0.888497	0.131082	0.886429	0.629276
cg16204559	CSNK2A3	0.627177	0.0443859	0.526336	0.0294964	0.674791	0.0943792
cg16210842	IGIP	0.862478	0.172773	0.871447	0.0254429	0.718234	0.0566633
cg16215705	AFAP1-AS1	0.881446	0.0832545	0.439926	0.0456784	0.837074	0.0969098
cg16217297	Metazoa_SRP	0.832172	0.255543	0.614895	0.0800516	0.576136	0.200645
cg16237031	TAB2	0.924634	0.129514	0.503094	0.0585906	0.737614	0.13108
cg16245868	PCSK9	0.935041	0.637612	0.815031	0.336402	0.940776	0.599921
cg16246488	HPCAL1	0.546573	0.153969	0.696201	0.0301029	0.808526	0.139038
cg16249010	AX746826	0.896729	0.180158	0.84193	0.0912507	0.630597	0.304448
cg16260298	CAV2	0.346461	0.0579444	0.781588	0.047432	0.835987	0.202511
cg16286281	EXT1	0.796084	0.452725	0.90619	0.0723108	0.889814	0.0556812
cg16306190	LRRC34	0.566061	0.199544	0.954841	0.0187731	0.79118	0.0304636
cg16315417	SKI	0.85064	0.200547	0.86246	0.0780133	0.776535	0.276967
cg16320427	FOXP1	0.923475	0.311524	0.870432	0.0587128	0.908209	0.0975858
cg16330965	SNAPC5	0.554471	0.115263	0.43725	0.0432962	0.503006	0.0971645
cg16341836	STAMBPL1	0.750945	0.0881267	0.911632	0.0696811	0.878571	0.263259
cg16353624	MB21D1	0.917463	0.0584844	0.446811	0.0383218	0.915775	0.0549012
cg16366546	BC141952	0.616578	0.0907911	0.321402	0.0391116	0.550597	0.0758948
cg16381655	CXCL12	0.783335	0.270764	0.852559	0.161569	0.806201	0.228749
cg16385029	MIG7	0.941591	0.588381	0.883928	0.0680147	0.557531	0.0942754
cg16390139	MB21D1	0.965874	0.021206	0.556682	0.0124886	0.900769	0.0345287
cg16393012	ARHGDIB	0.578381	0.138159	0.949021	0.0355622	0.6486	0.194954
cg16393713	UPK3B	0.773874	0.421211	0.931137	0.0775548	0.914355	0.0954288
cg16402006	MYLK4	0.968935	0.119621	0.951025	0.0562685	0.928792	0.108439
cg16405432	SNHG10	0.896609	0.479061	0.80696	0.0644484	0.704958	0.116014
cg16406967	HOXA3	0.984629	0.537282	0.973137	0.66554	0.971889	0.0127483
cg16410171	RNASE7	0.794251	0.133825	0.442151	0.187353	0.432676	0.15973
cg16412745	CEP170B	0.895052	0.492893	0.876828	0.268962	0.820551	0.19921
cg16418800	PDE8B	0.832531	0.258858	0.875859	0.537601	0.8723	0.170618
cg16419066	HRASLS	0.745163	0.0785366	0.951475	0.0587879	0.940529	0.280214
cg16423682	CCBE1	0.539084	0.188857	0.871977	0.51728	0.718853	0.0631704
cg16429758	FAM155B	0.422651	0.105977	0.820497	0.0593859	0.499743	0.108741
cg16434331	LINC00511	0.338621	0.0384801	0.748001	0.0262803	0.713465	0.0342816
cg16440978	GPR68	0.947226	0.304156	0.908852	0.0396457	0.665756	0.0528844
cg16446738	AP4E1	0.920411	0.0812463	0.776628	0.0632343	0.900147	0.2304
cg16449636	ARHGEF28	0.932166	0.10062	0.593687	0.0467675	0.430872	0.0894337
cg16450249	7SK	0.93502	0.246446	0.88075	0.178672	0.808328	0.364696
cg16451306	MAP1B	0.856588	0.0604695	0.780045	0.206218	0.880112	0.0726548
cg16472334	ENPP7	0.787678	0.489797	0.907089	0.538884	0.925076	0.410914
cg16473762	ZNF831	0.597288	0.313433	0.595343	0.0663893	0.5105	0.151698
cg16477879	ASB1	0.928992	0.0708948	0.922569	0.0399304	0.918088	0.0610323
cg16496687	B3GALNT1	0.653143	0.20486	0.336101	0.0429812	0.666219	0.0550974
cg16496753	CMTM6	0.880206	0.273211	0.590521	0.150551	0.721961	0.133132
cg16507262	AOX1	0.88519	0.107818	0.694661	0.04833	0.514584	0.146638
cg16512882	ZNF22	0.845135	0.255581	0.890678	0.109042	0.880429	0.406263
cg16516272	SSPO	0.668547	0.189504	0.975745	0.387351	0.931985	0.110511
cg16524960	HAS3	0.906631	0.181705	0.91749	0.114335	0.916074	0.103051
cg16526732	FGD6	0.869276	0.0714737	0.73126	0.0541553	0.765452	0.0728671
cg16528345	AK126334	0.932047	0.401417	0.881684	0.09001	0.868825	0.0667332
cg16529034	RNASE8	0.899312	0.393766	0.816088	0.440753	0.87099	0.597407
cg16535752	YPEL2	0.834571	0.410706	0.739024	0.395423	0.833544	0.445212
cg16553052	SNX8	0.777995	0.139855	0.568835	0.0527832	0.874858	0.0913243
cg16555537	TRIP6	0.812041	0.0702128	0.375109	0.0591676	0.727805	0.0935779
cg16560847	SLC25A48	0.33336	0.06513	0.794271	0.0627232	0.561932	0.296373
cg16565382	AX746857	0.944359	0.663356	0.972633	0.428221	0.877736	0.124823
cg16572224	UBTD2	0.932032	0.586256	0.886552	0.270607	0.785854	0.101841
cg16578537	FAM43A	0.960137	0.186997	0.960607	0.66332	0.948644	0.0639066
cg16578549	CTNNBIP1	0.929304	0.146846	0.832453	0.0253559	0.907736	0.0663202
cg16589545	DIAPH3	0.941784	0.384151	0.937055	0.075435	0.930212	0.540606
cg16606773	RIN2	0.950425	0.014167	0.951965	0.0198841	0.938255	0.0149244
cg16608498	RNF145	0.842553	0.0901003	0.760488	0.0704213	0.848906	0.350509
cg16635948	SH3RF3-AS1	0.905005	0.598944	0.901073	0.123415	0.886175	0.485881
cg16638092	RPTOR	0.989545	0.1004	0.972769	0.00647074	0.961688	0.0196114
cg16644023	HOXA3	0.90767	0.231183	0.366587	0.104051	0.879366	0.0464741
cg16652651	AMPD3	0.974993	0.620896	0.629923	0.0431035	0.601596	0.117842
cg16670359	IMPA1	0.473318	0.2174	0.88334	0.0243274	0.869282	0.162029
cg16683060	UBAC2	0.906699	0.233369	0.742271	0.0775357	0.894323	0.149122
cg16689634	CYP4X1	0.717246	0.20544	0.762672	0.189271	0.703564	0.181012
cg16692277	GUCY1B2	0.581328	0.313566	0.638608	0.0294523	0.814533	0.209445
cg16708465	ABCC4	0.869284	0.0898969	0.820757	0.0448697	0.863386	0.582484
cg16736889	ACSM5	0.791258	0.433815	0.827515	0.161433	0.853061	0.147168
cg16748008	HOXA3	0.967972	0.406361	0.92675	0.435276	0.95676	0.0188929
cg16754216	ALLC	0.421091	0.165005	0.925235	0.17581	0.61865	0.111639
cg16758970	ATP5EP2	0.574326	0.318668	0.863861	0.130687	0.836968	0.226122
cg16788865	SLC38A2	0.790669	0.055338	0.663838	0.059657	0.881439	0.0333995
cg16789592	NAGS	0.971837	0.199253	0.957688	0.0194518	0.864225	0.0219862
cg16796150	RPS6KA3	0.985536	0.00952075	0.491874	0.0279617	0.874318	0.0186394
cg16811988	TRAK1	0.946094	0.304264	0.918215	0.576895	0.935558	0.310958
cg16851924	CERKL	0.583978	0.0608307	0.324051	0.0174338	0.689419	0.0501832
cg16883475	ZMIZ1-AS1	0.858532	0.352834	0.714256	0.408416	0.786238	0.454028
cg16887170	SLC47A1	0.90587	0.435712	0.864281	0.109958	0.535694	0.231251
cg16896868	IRS2	0.359761	0.0834343	0.970616	0.0195561	0.917628	0.0151997
cg16900671	TRPM1	0.899907	0.434972	0.822153	0.101763	0.710124	0.344096
cg16910042	DQ583756	0.883609	0.382723	0.884294	0.0941542	0.523297	0.270668
cg16912957	TRIM10	0.778042	0.394131	0.676023	0.279328	0.567976	0.142627
cg16926213	CALML6	0.843605	0.273431	0.976111	0.648308	0.985268	0.608843
cg16956426	SGCE	0.525231	0.147344	0.568901	0.0148032	0.486542	0.0161218
cg16993911	ASB13	0.537962	0.138874	0.632729	0.0408707	0.591342	0.054006
cg17021218	AL157440	0.685847	0.0677593	0.600424	0.0583458	0.905353	0.0890662
cg17025620	AK091265	0.677435	0.12761	0.917016	0.0302421	0.763148	0.0715849
cg17028595	AX747983	0.805337	0.370554	0.782356	0.132805	0.762352	0.388162
cg17040924	OR52M1	0.313719	0.0477583	0.784375	0.223898	0.517547	0.0552551
cg17073169	LOC151760	0.835986	0.157293	0.789839	0.0502565	0.547405	0.0742708
cg17074762	EFNB1	0.766321	0.437786	0.806718	0.140718	0.737448	0.24516
cg17094014	MDFI	0.802158	0.155464	0.95006	0.490261	0.311495	0.0197759
cg17095171	PHLDA1	0.7991	0.340957	0.886116	0.0724293	0.896102	0.421091
cg17097293	CACTIN	0.864989	0.601665	0.876347	0.601188	0.829194	0.13194
cg17107691	KANK2	0.985324	0.135178	0.982064	0.0098268	0.983152	0.532793
cg17111780	PAQR5	0.607884	0.123257	0.621906	0.0732168	0.566282	0.25114
cg17118888	KCNG2	0.63876	0.292999	0.876718	0.2319	0.567884	0.148859
cg17126924	KSR1	0.487419	0.219508	0.76103	0.0191632	0.650088	0.0432065
cg17130457	PHLDA1	0.655409	0.0448936	0.741452	0.0343921	0.662072	0.0444872
cg17142020	AK095081	0.524838	0.161013	0.391717	0.138985	0.580025	0.257045
cg17146029	AUTS2	0.916318	0.366448	0.911514	0.0713529	0.870563	0.183109
cg17146291	GPR132	0.412753	0.0664276	0.5526	0.133452	0.531759	0.0589291
cg17147440	TPM1	0.851429	0.0706876	0.832105	0.0699766	0.82948	0.539017
cg17162475	MB21D1	0.947995	0.147543	0.453486	0.100808	0.892802	0.156168
cg17168630	PLAUR	0.61478	0.0991445	0.853217	0.0588582	0.899432	0.134553
cg17184165	CHDH	0.87714	0.163704	0.804791	0.0660332	0.793105	0.144334
cg17185622	TSPYL5	0.897077	0.12362	0.717798	0.03825	0.449607	0.0453258
cg17200465	ENTPD3	0.908633	0.603678	0.685647	0.0810277	0.853002	0.154606
cg17206604	TSC22D2	0.82053	0.111228	0.735528	0.0642615	0.890183	0.396516
cg17207064	SMC6	0.72419	0.348617	0.906821	0.476445	0.729929	0.320734
cg17216478	ECE1	0.650415	0.0100595	0.667174	0.00975863	0.961879	0.0233021
cg17246382	DNAJA4	0.990151	0.171683	0.80348	0.389645	0.989422	0.654257
cg17253981	ANK2	0.950957	0.683539	0.854909	0.0408225	0.905008	0.0575118
cg17266282	WISP3	0.494776	0.0535146	0.63437	0.0625341	0.837482	0.116684
cg17273837	ITIH5	0.771968	0.250824	0.456407	0.18001	0.547855	0.293487
cg17293195	KRTAP5-7	0.776965	0.129465	0.904863	0.0780565	0.797797	0.366529
cg17322774	PTPRN2	0.569282	0.125364	0.723452	0.0604909	0.738915	0.0885969
cg17328839	PGM1	0.897209	0.156754	0.754016	0.0675196	0.62715	0.0808068
cg17334970	HCG25	0.687869	0.192938	0.639077	0.182639	0.590237	0.200183
cg17341765	BC043551	0.895957	0.0484586	0.782897	0.0406274	0.635739	0.0625189
cg17342283	BC022313	0.399227	0.0639138	0.746396	0.0632688	0.427374	0.0891414
cg17344321	LOC100506178	0.851919	0.534972	0.919442	0.0274287	0.670453	0.0586108
cg17349632	PLXNA4	0.604209	0.310556	0.763343	0.0766651	0.839495	0.113711
cg17357548	ATP8B4	0.825876	0.0545092	0.460119	0.0922529	0.627365	0.066642
cg17374433	CASC2	0.908891	0.24093	0.844252	0.308227	0.925973	0.602742
cg17377658	LDHAL6B	0.942689	0.617519	0.878382	0.148908	0.853323	0.572932
cg17382198	STL	0.598482	0.00680645	0.980658	0.00736598	0.98425	0.303843
cg17386473	LOC440900	0.654281	0.184492	0.827729	0.555211	0.39039	0.118431
cg17387577	NCOR2	0.921591	0.238944	0.889495	0.0426127	0.861445	0.149219
cg17402889	CACNA1C	0.708033	0.319466	0.904903	0.0800742	0.750525	0.431479
cg17405000	IL31RA	0.761151	0.0897675	0.527261	0.0259212	0.481595	0.0610285
cg17418276	MYEOV	0.81975	0.375555	0.830621	0.244489	0.62732	0.281503
cg17420675	MOXD1	0.590996	0.204567	0.792223	0.146161	0.660027	0.222253
cg17436460	CUBN	0.810904	0.15011	0.832106	0.0433182	0.880898	0.121844
cg17453603	AF086184	0.574633	0.264178	0.635145	0.34829	0.834264	0.55469
cg17464436	FAM129A	0.805528	0.118388	0.880323	0.04225	0.907606	0.0842078
cg17474524	PTK6	0.522162	0.0627653	0.310294	0.045154	0.608341	0.0662817
cg17480035	HLA-DRB1	0.822834	0.396425	0.898639	0.15507	0.817696	0.146691
cg17489342	IRX2	0.873081	0.155887	0.569011	0.0859965	0.604703	0.172802
cg17499345	AL832891	0.80511	0.0722273	0.808098	0.0610573	0.834652	0.205076
cg17499358	IL22RA1	0.560655	0.0961633	0.692387	0.0656962	0.674128	0.361846
cg17510385	TRIP13	0.984778	0.02435	0.984181	0.0188093	0.979599	0.0194526
cg17510957	SORL1	0.949286	0.240736	0.700937	0.0637293	0.753383	0.0613218
cg17527574	TERC	0.363608	0.0105073	0.423478	0.0134204	0.377839	0.0187594
cg17540496	CACNA1D	0.903717	0.5699	0.881281	0.589664	0.812185	0.360712
cg17541002	CAMKK2	0.925288	0.479554	0.908558	0.0936033	0.927476	0.532766
cg17560015	PLEC	0.979888	0.0154234	0.978398	0.011198	0.969024	0.0317011
cg17566175	DST	0.917373	0.220173	0.8597	0.175509	0.853352	0.241596
cg17571559	HRH1	0.563897	0.0690444	0.833094	0.0478866	0.679671	0.0808305
cg17574812	ABHD6	0.91029	0.463789	0.843619	0.0498854	0.857572	0.0617364
cg17582546	PAGE4	0.940373	0.539275	0.812933	0.210324	0.878317	0.510477
cg17611046	NRN1	0.907027	0.560294	0.848629	0.0509956	0.931209	0.123837
cg17619755	VARS	0.893807	0.637073	0.875493	0.0104374	0.895102	0.0180808
cg17641252	PLEK2	0.984097	0.533558	0.985111	0.515568	0.973692	0.275083
cg17647537	HTR3B	0.787152	0.289146	0.916706	0.254733	0.93276	0.612747
cg17711754	KCND3	0.322352	0.0583603	0.792307	0.0355515	0.762572	0.146381
cg17737146	LRRC34	0.746058	0.267568	0.897991	0.0944969	0.638814	0.0941022
cg17769771	SIM1	0.803626	0.107438	0.78136	0.0326989	0.833836	0.0560123
cg17780687	KCNJ12	0.784876	0.393524	0.535689	0.0661185	0.473524	0.131529
cg17787502	MYLK	0.878166	0.286913	0.872627	0.0425863	0.665873	0.084521
cg17796511	KPNA6	0.92521	0.477385	0.660961	0.105234	0.90324	0.108507
cg17798857	UACA	0.932548	0.235797	0.884407	0.184995	0.915161	0.0780537
cg17800396	LEMD2	0.856927	0.340813	0.794103	0.0725258	0.795455	0.187156
cg17825194	NCOR2	0.880281	0.232272	0.821809	0.0478124	0.687507	0.199443
cg17836014	LOC100507140	0.434271	0.0992679	0.55753	0.065128	0.76363	0.109227
cg17838754	DVL1	0.883711	0.546341	0.818166	0.127997	0.804778	0.174712
cg17861455	TRPV3	0.652913	0.183457	0.978156	0.608533	0.501135	0.0607313
cg17864646	SECTM1	0.502707	0.108527	0.821753	0.0557451	0.886821	0.0941521
cg17876497	AL157440	0.849942	0.177588	0.596043	0.124242	0.689881	0.135697
cg17877470	ZNF846	0.904895	0.348117	0.728805	0.402458	0.879116	0.511011
[truncated: 6,336 more rows]
