# Supplementary material for: A common promoter hypomethylation signature in invasive breast, liver and prostate cancer cell lines reveals novel targets involved in cancer invasiveness
Source: Oncotarget. 2015 Sep 22;6(32):33253–68. doi: 10.18632/oncotarget.5291 (PMC4741763; doi:10.18632/oncotarget.5291)
Supplement: Supplementary file 3 [file oncotarget-06-33253-s003.xlsx]

## Sheet: Sheet 1
Table S4 Hypomethylated genes in invasive cancer cells involved in movement, migration and invasion
Category	Functions Annotation	p-Value	Molecules	# Molecules
Cellular Movement	cell movement	5.18E-13	ABL2,ACVR1,ADARB1,AFAP1,ANXA2,APBB2,ARAP3,ARF1,ARHGDIB,ASCL1,C1GALT1,CAMKK2,CAPN2,CASP8,CCL14,CCL15,CCL26,CCR8,CD274,CD40,CD59,CD63,CES1,CHST2,CNTN2,COL4A1,COL4A2,COL7A1,CREB1,DDR1,DDR2,DNAH11,EDNRA,ELK3,EPHA2,FHL2,FLNC,FOXP1,FURIN,GLI1,GNAI2,GNG12,GPC1,GPR56,GTPBP4,HAS3,HRH1,IGFBP3,IL15,IL18,IL1A,IL23A,ITGB2,LAMC2,LIMA1,LIMS1,LYN,MATN2,MCF2L,MET,MIA,mir-24,MMP14,MX1,NDRG1,NGF,OCLN,OLFM4,PAPPA,PC…	118
Cellular Movement	migration of cells	5.00E-11	ABL2,ACVR1,ADARB1,AFAP1,ANXA2,APBB2,ARAP3,ARF1,ARHGDIB,ASCL1,C1GALT1,CAMKK2,CAPN2,CASP8,CCL14,CCL15,CCL26,CCR8,CD274,CD40,CD63,CES1,CHST2,CNTN2,COL4A1,COL4A2,COL7A1,DDR1,DDR2,EDNRA,ELK3,EPHA2,FHL2,FLNC,FOXP1,FURIN,GLI1,GNAI2,GNG12,GPC1,GPR56,GTPBP4,HAS3,HRH1,IGFBP3,IL15,IL18,IL1A,IL23A,ITGB2,LAMC2,LIMA1,LYN,MATN2,MCF2L,MET,MIA,MMP14,NDRG1,NGF,OCLN,OLFM4,PAPPA,PDE4D,PDGFRA,PDLIM2,PER1,PIK3CD,PLAT,…	104
Cellular Movement	cell movement of tumor cell lines	9.24E-11	AFAP1,ANXA2,ARAP3,ARF1,ARHGDIB,ASCL1,CAPN2,CASP8,CCL14,CCL15,CCL26,CCR8,CD40,EPHA2,FHL2,FLNC,FOXP1,FURIN,GLI1,HAS3,HRH1,IGFBP3,IL15,IL1A,LAMC2,LYN,MCF2L,MET,MMP14,MX1,NDRG1,NGF,PCDH10,PDGFRA,PDLIM2,PIK3CD,PLAU,PLAUR,PRKCZ,RPS6KA3,S100A10,S100A14,SEPT9,SHC1,SMAD3,SRPX2,STAT3,STMN1,TAGLN2,TCF12,TRIP6,VEGFC,VIM,WASF2,WNT5A	55
Cellular Movement	invasion of tumor cell lines	2.27E-08	ABL2,ARAP3,CA3,CBX5,EPHA2,FHIT,FHL2,FOXP1,FURIN,FXYD5,GLI1,HAS3,HMGA1,ITGB2,LYN,MET,MIA,MMP14,MX1,NDRG1,NGF,PAPPA,PDLIM2,PKM,PLAT,PLAU,PLAUR,S100A10,S100A14,S100A6,SEPT9,STAT3,STMN1,TAGLN,TAGLN2,TBXA2R,TCF12,VIM,WASF2,WNT5A	40
Cellular Movement	invasion of cells	1.74E-07	ABL2,ARAP3,CA3,CAPN2,CBX5,COL7A1,EPHA2,FHIT,FHL2,FOXP1,FURIN,FXYD5,GLI1,GNAI2,GPC1,HAS3,HMGA1,IL18,ITGB2,LYN,MET,MIA,MMP14,MX1,NDRG1,NGF,PAPPA,PDLIM2,PKM,PLAT,PLAU,PLAUR,S100A10,S100A14,S100A6,SEPT9,STAT3,STMN1,TAGLN,TAGLN2,TBXA2R,TCF12,TERC,THRB,VEGFC,VIM,WASF2,WNT5A	48
Cellular Movement	migration of tumor cell lines	6.03E-07	AFAP1,ANXA2,ARF1,ARHGDIB,ASCL1,CAPN2,CASP8,CD40,EPHA2,FHL2,FLNC,FOXP1,GLI1,HAS3,IGFBP3,IL15,IL1A,LAMC2,LYN,MCF2L,MET,MMP14,NDRG1,NGF,PDGFRA,PDLIM2,PLAU,PLAUR,S100A10,SHC1,SMAD3,SRPX2,STAT3,STMN1,TCF12,TRIP6,VEGFC,VIM,WNT5A	39
Cellular Movement	cell movement of leukocytes	7.04E-07	ANXA2,ARAP3,C1GALT1,CCL14,CCL15,CCL26,CCR8,CD274,CD40,CD63,CES1,CHST2,COL4A1,EDNRA,FHL2,GNAI2,HRH1,IL15,IL18,IL1A,IL23A,ITGB2,LYN,MMP14,NGF,OCLN,OLFM4,PDE4D,PIK3CD,PLAT,PLAU,PLAUR,PLEC,POU2AF1,PRKCZ,PRSS3,PTX3,RAC2,RASSF5,RUNX1,S100A10,S100A14,SCT,SHC1,SMAD3,STAT3,VEGFC,WNT5A	48
Cellular Movement	homing of leukocytes	1.23E-06	ARAP3,CCL14,CCL15,CCL26,CD40,CHST2,EDNRA,GNAI2,HRH1,IL15,IL18,IL1A,IL23A,ITGB2,LYN,NGF,PDE4D,PIK3CD,PLAU,PLAUR,PLEC,RAC2,RUNX1,S100A14,SCT,SHC1,SMAD3,VEGFC,WNT5A	29
Cellular Movement	cell movement of phagocytes	1.27E-06	ANXA2,ARAP3,C1GALT1,CCL14,CCL15,CCR8,CD40,CES1,COL4A1,EDNRA,FHL2,GNAI2,HRH1,IL15,IL18,IL1A,IL23A,ITGB2,LYN,MMP14,NGF,OCLN,PDE4D,PIK3CD,PLAT,PLAU,PLAUR,PLEC,PRKCZ,PTX3,RAC2,S100A10,S100A14,SCT,SMAD3,STAT3,VEGFC	37
Cellular Movement	homing of cells	1.54E-06	ANXA2,ARAP3,CAPN2,CCL14,CCL15,CCL26,CCR8,CD40,CHST2,EDNRA,EPHA2,GNAI2,HRH1,IGFBP3,IL15,IL18,IL1A,IL23A,ITGB2,LYN,MMP14,NGF,PDE4D,PDGFRA,PIK3CD,PLAU,PLAUR,PLEC,PRKCZ,RAC2,RUNX1,S100A14,SCT,SHC1,SMAD3,VEGFC,WNT5A	37
Cellular Movement	cell movement of breast cancer cell lines	1.60E-06	ARF1,ARHGDIB,CAPN2,EPHA2,FURIN,GLI1,IGFBP3,MCF2L,MET,MMP14,NDRG1,PDLIM2,PIK3CD,PLAU,PLAUR,PRKCZ,SEPT9,SHC1,SMAD3,STAT3,VIM	21
Cellular Movement	migration of fibroblast cell lines	1.62E-06	DDR1,ELK3,FHL2,GNG12,GPC1,HAS3,IL18,LIMA1,MMP14,PDGFRA,PLAU,PLAUR,RAC2,VEGFC	14
Cellular Movement	chemotaxis of leukocytes	3.57E-06	ARAP3,CCL14,CCL15,CCL26,CD40,EDNRA,GNAI2,HRH1,IL15,IL18,IL1A,IL23A,ITGB2,LYN,NGF,PDE4D,PIK3CD,PLAU,PLAUR,PLEC,RAC2,S100A14,SCT,SHC1,SMAD3,VEGFC,WNT5A	27
Cellular Movement	cell movement of myeloid cells	4.37E-06	ANXA2,ARAP3,C1GALT1,CCL14,CCL15,CCL26,CES1,COL4A1,EDNRA,GNAI2,IL15,IL18,IL1A,IL23A,ITGB2,LYN,MMP14,NGF,OCLN,OLFM4,PDE4D,PIK3CD,PLAT,PLAU,PLAUR,PLEC,PRKCZ,PRSS3,PTX3,RAC2,S100A10,S100A14,SMAD3,STAT3,VEGFC	35
Cellular Movement	cell movement of granulocytes	4.52E-06	ARAP3,C1GALT1,CCL14,CCL15,CCL26,EDNRA,GNAI2,IL15,IL18,IL1A,IL23A,ITGB2,LYN,OCLN,OLFM4,PDE4D,PIK3CD,PLAT,PLAU,PLAUR,PRSS3,PTX3,RAC2,S100A14,SMAD3,STAT3,VEGFC	27
Cellular Movement	chemotaxis of cells	6.43E-06	ANXA2,ARAP3,CAPN2,CCL14,CCL15,CCL26,CCR8,CD40,EDNRA,EPHA2,GNAI2,HRH1,IL15,IL18,IL1A,IL23A,ITGB2,LYN,MMP14,NGF,PDE4D,PDGFRA,PIK3CD,PLAU,PLAUR,PLEC,PRKCZ,RAC2,S100A14,SCT,SHC1,SMAD3,VEGFC,WNT5A	34
Cellular Movement	leukocyte migration	7.65E-06	ANXA2,ARAP3,C1GALT1,CCL14,CCL15,CCL26,CCR8,CD274,CD40,CD63,CES1,CHST2,COL4A1,EDNRA,FHL2,GNAI2,HRH1,IL15,IL18,IL1A,IL23A,ITGB2,LYN,MMP14,NGF,OCLN,OLFM4,PDE4D,PDGFRA,PER1,PIK3CD,PLAT,PLAU,PLAUR,PLEC,POU2AF1,PRKCZ,PRSS3,PTX3,RAC2,RASSF5,RUNX1,S100A10,S100A14,SCT,SHC1,SMAD3,STAT3,VEGFC,WNT5A	50
Cellular Movement	chemotaxis of granulocytes	1.85E-05	ARAP3,CCL14,CCL15,CCL26,EDNRA,IL15,IL18,IL23A,ITGB2,LYN,PDE4D,PIK3CD,PLAUR,RAC2,S100A14,SMAD3,VEGFC	17
Cellular Movement	migration of breast cancer cell lines	1.97E-05	ARF1,ARHGDIB,CAPN2,EPHA2,GLI1,IGFBP3,MCF2L,MET,MMP14,NDRG1,PDLIM2,PLAU,PLAUR,SHC1,SMAD3,STAT3,VIM	17
Cellular Movement	cell movement of mononuclear leukocytes	3.45E-05	ANXA2,CCL14,CCL15,CCR8,CD274,CD40,CHST2,COL4A1,GNAI2,IL15,IL18,ITGB2,MMP14,NGF,OCLN,OLFM4,PIK3CD,PLAU,PLAUR,PLEC,POU2AF1,PRKCZ,RAC2,RASSF5,RUNX1,S100A14,SHC1,SMAD3,STAT3,WNT5A	30
Cellular Movement	cell movement of epithelial cells	5.30E-05	CAPN2,CCL14,COL7A1,MET,MIA,mir-24,MMP14,PLAUR,PLEC,RIN1,SMAD3,STAT3,WASF2	13
Cellular Movement	cell movement of brain cancer cell lines	5.52E-05	ANXA2,EPHA2,GLI1,LYN,MMP14,PCDH10,PDGFRA,PLAU,PLAUR,SHC1,VEGFC	11
Cellular Movement	invasion of melanoma cell lines	6.90E-05	ABL2,FXYD5,GLI1,MET,MIA,MMP14,MX1,STAT3,WASF2	9
Cellular Movement	migration of brain cancer cell lines	8.25E-05	ANXA2,EPHA2,GLI1,LYN,MMP14,PDGFRA,PLAU,PLAUR,SHC1,VEGFC	10
Cellular Movement	chemotaxis of phagocytes	8.85E-05	ARAP3,CCL14,CCL15,EDNRA,HRH1,IL18,IL1A,IL23A,ITGB2,LYN,NGF,PDE4D,PIK3CD,PLAU,PLAUR,PLEC,RAC2,S100A14,SCT,SMAD3,VEGFC	21
Cellular Movement	cell movement of muscle cells	1.31E-04	CCR8,CREB1,DDR1,FURIN,IL18,IL1A,MET,NGF,PAPPA,PLAT,PLAU,PLAUR,SMAD3,STAT3	14
Cellular Movement	chemotaxis of tumor cell lines	1.65E-04	ANXA2,CAPN2,CCL14,CCL15,CCL26,CCR8,HRH1,PIK3CD,PLAU,PLAUR,PRKCZ,SHC1	12
Cellular Movement	cell movement of mast cells	1.66E-04	IL15,LYN,NGF,PIK3CD,PLAU,RAC2,VEGFC	7
Cellular Movement	homing of mononuclear leukocytes	1.85E-04	CCL14,CCL15,CD40,CHST2,GNAI2,IL15,PIK3CD,PLAU,PLAUR,PLEC,RAC2,RUNX1,S100A14,SHC1,SMAD3,WNT5A	16
Cellular Movement	invasion of colon cancer cell lines	3.24E-04	HAS3,MET,NDRG1,S100A10,STAT3,STMN1,TBXA2R,TCF12	8
Cellular Movement	cell movement of neutrophils	3.65E-04	ARAP3,C1GALT1,EDNRA,GNAI2,IL18,IL1A,IL23A,ITGB2,LYN,OCLN,PDE4D,PIK3CD,PLAT,PLAU,PTX3,RAC2,SMAD3,STAT3,VEGFC	19
Cellular Movement	chemotaxis of mononuclear leukocytes	4.19E-04	CCL14,CCL15,CD40,GNAI2,IL15,PIK3CD,PLAU,PLAUR,PLEC,RAC2,S100A14,SHC1,SMAD3,WNT5A	14
Cellular Movement	chemotaxis of myeloid cells	4.30E-04	ARAP3,CCL14,CCL15,CCL26,EDNRA,IL15,IL18,IL23A,ITGB2,LYN,PDE4D,PIK3CD,PLAU,PLAUR,PLEC,RAC2,S100A14,SMAD3,VEGFC	19
Cellular Movement	migration of phagocytes	4.96E-04	ANXA2,C1GALT1,CCR8,CD40,COL4A1,FHL2,IL15,IL18,ITGB2,MMP14,NGF,OCLN,PDE4D,PIK3CD,PLAU,PLAUR,RAC2,S100A10	18
Cellular Movement	migration of mononuclear leukocytes	5.03E-04	ANXA2,CCL14,CCR8,CD274,CD40,COL4A1,GNAI2,IL15,IL18,ITGB2,MMP14,NGF,OCLN,PIK3CD,PLAU,PLAUR,PLEC,PRKCZ,RASSF5,RUNX1,STAT3,WNT5A	22
Cellular Movement	cell movement of connective tissue cells	5.23E-04	ABL2,CAPN2,DDR2,LIMA1,MMP14,PLAU,PLAUR,PLEC,RAC2,SMAD3,STAT3,STMN1,TNS1,WASF2,WNT5A	15
Cellular Movement	cell movement of carcinoma cell lines	5.71E-04	ASCL1,MET,RPS6KA3,S100A10,S100A14,STMN1,TAGLN2,VEGFC,VIM,WNT5A	10
Cellular Movement	cell movement of lymphocytes	6.54E-04	CCL14,CCR8,CD274,CD40,CHST2,COL4A1,GNAI2,IL15,IL18,ITGB2,MMP14,OCLN,PIK3CD,PLAU,PLEC,POU2AF1,PRKCZ,RAC2,RASSF5,RUNX1,SHC1,STAT3,WNT5A	23
Cellular Movement	T cell migration	7.70E-04	CCL14,CCR8,CD274,CD40,COL4A1,GNAI2,IL15,ITGB2,OCLN,PIK3CD,PLAU,PLEC,PRKCZ,RUNX1,STAT3,WNT5A	16
Cellular Movement	chemotaxis of leukemia cell lines	9.72E-04	ANXA2,CAPN2,CCL14,CCL15,PLAU,PLAUR,SHC1	7
Cellular Movement	cell movement of T lymphocytes	1.29E-03	CCL14,CD274,CD40,COL4A1,GNAI2,IL15,ITGB2,OCLN,PIK3CD,PLEC,PRKCZ,RUNX1,STAT3,WNT5A	14
Cellular Movement	invasion of pancreatic cancer cell lines	1.48E-03	EPHA2,HMGA1,PLAT,PLAU,S100A6	5
Cellular Movement	chemotaxis of mast cells	1.55E-03	LYN,NGF,PLAU,VEGFC	4
Cellular Movement	migration of epithelial cells	1.61E-03	CCL14,COL7A1,MET,MIA,MMP14,PLEC,SMAD3,STAT3,WASF2	9
Cellular Movement	migration of muscle cells	1.65E-03	DDR1,FURIN,IL18,IL1A,MET,NGF,PAPPA,PLAT,PLAU,PLAUR,STAT3	11
Cellular Movement	cell rolling of granulocytes	1.70E-03	C1GALT1,GNAI2,ITGB2,LYN,RAC2	5
Cellular Movement	cell movement of smooth muscle cells	1.84E-03	CCR8,CREB1,DDR1,IL18,IL1A,NGF,PAPPA,PLAT,PLAU,PLAUR,STAT3	11
Cellular Movement	cell rolling of neutrophils	1.87E-03	C1GALT1,GNAI2,LYN,RAC2	4
Cellular Movement	migration of endothelial cells	1.91E-03	ANXA2,COL4A1,COL4A2,GPC1,HAS3,IGFBP3,ITGB2,MMP14,PDGFRA,PLAU,PLAUR,PRKCZ,PRSS3,STAT3,TAB2,VEGFC,VIM,WNT5A	18
Cellular Movement	invasion of gonadal cells	1.97E-03	MET,STAT3	2
Cellular Movement	cell movement of dermal cells	2.00E-03	CAPN2,CCL14,COL7A1,mir-24,PLEC,SMAD3,STAT3,WASF2	8
Cellular Movement	cell movement of hematopoietic cell lines	2.00E-03	CCL15,CCR8,IL18,ITGB2,PIK3CD,PLAU,PRKCZ,SOCS2	8
Cellular Movement	scattering	2.00E-03	ANXA2,MET,MMP14,NGF,NOLC1,OCLN,PLAUR,STAT3	8
Cellular Movement	cell movement of fibroblasts	2.15E-03	ABL2,CAPN2,DDR2,PLAU,PLAUR,PLEC,RAC2,SMAD3,STAT3,STMN1,TNS1,WASF2	12
Cellular Movement	cell movement of endothelial cells	2.37E-03	ANXA2,CCR8,COL4A1,COL4A2,GPC1,HAS3,IGFBP3,ITGB2,MMP14,PDGFRA,PLAU,PLAUR,PRKCZ,PRSS3,STAT3,TAB2,VEGFC,VIM,WNT5A	19
Cellular Movement	cell movement of dermal fibroblasts	2.44E-03	CAPN2,PLEC,SMAD3	3
Cellular Movement	migration of kidney cell lines	2.47E-03	CCR8,DDR1,EPHA2,ITGB2,MMP14,PLAU,PLAUR,RAC2	8
Cellular Movement	homing of lymphocytes	2.50E-03	CCL14,CD40,CHST2,GNAI2,IL15,PIK3CD,PLEC,RAC2,RUNX1,SHC1,WNT5A	11
Cellular Movement	cell rolling of leukocytes	2.57E-03	C1GALT1,CD63,CHST2,GNAI2,ITGB2,LYN,RAC2	7
Cellular Movement	invasion of breast cancer cell lines	2.71E-03	ABL2,CBX5,FURIN,FXYD5,GLI1,MET,MMP14,PDLIM2,PLAU,PLAUR,SEPT9,STAT3,STMN1	13
Cellular Movement	invasion of carcinoma cell lines	3.23E-03	MET,NGF,S100A10,S100A14,STMN1,TAGLN2,VIM,WNT5A	8
Cellular Movement	invasion of fibrosarcoma cell lines	3.64E-03	MMP14,PLAUR,S100A10,TAGLN	4
Cellular Movement	cell movement of kidney cell lines	3.71E-03	ANXA2,CCR8,DDR1,EPHA2,ITGB2,MET,MMP14,PLAU,PLAUR,RAC2	10
Cellular Movement	migration of inflammatory leukocytes	3.88E-03	PLAU,PLAUR	2
Cellular Movement	recruitment of leukemia cell lines	3.88E-03	CD63,VIM	2
Cellular Movement	chemotaxis of neutrophils	4.03E-03	ARAP3,EDNRA,IL18,IL23A,ITGB2,LYN,PDE4D,PIK3CD,RAC2,SMAD3,VEGFC	11

## Sheet: Sheet 2
Table S4 Hypomethylated genes in invsive cancer cells involved in proliferation
Category	Functions Annotation	p-Value	Molecules	# Molecules
Cellular Growth and Proliferation	proliferation of cells	5.40E-14	ABL2,ACVR1,ADARB1,AFAP1,ANXA2,APBB2,ARF1,ARHGDIB,ARNTL2,ASCL1,ATG7,BBC3,BDKRB2,CA3,CAMKK2,CAPN2,CASP8,CBX7,CCL14,CCL26,CD160,CD274,CD40,CD59,CD63,CHRM1,CLCF1,COL4A1,COL4A2,COL6A2,CREB1,CREM,CSNK1E,CTF1,CTNNBIP1,CUL1,CYP27B1,DDR1,DDR2,DUSP5,ECM1,EDNRA,EFEMP2,EMP1,EPHA2,EPHA5,EXTL3,FHIT,FHL2,FOXP1,FRMD6,FURIN,GLI1,GNAI2,GNG4,GNG7,GPC1,GPR56,GSTP1,GTPBP4,HAS3,HLCS,HMGA1,HOXA3,HRASLS,HRH1,ICK,IGFBP3,…	181
Cellular Growth and Proliferation	proliferation of tumor cell lines	1.87E-10	ABL2,ACVR1,AFAP1,ANXA2,ARF1,ASCL1,ATG7,BBC3,BDKRB2,CA3,CASP8,CBX7,CD274,CD40,CD59,COL4A2,CREB1,CREM,CTNNBIP1,DUSP5,EPHA2,EXTL3,FHIT,FHL2,FOXP1,FRMD6,GLI1,GNG4,GNG7,GPC1,GTPBP4,HAS3,HMGA1,IGFBP3,IGFBP7,IL15,IL18,IL1A,IL23A,KIAA2022,LYN,MET,MFSD12,MIA,mir-204,mir-23,mir-24,MMP14,MTA2,MYL9,MYOCD,NFATC4,NGF,PDGFRA,PIK3CD,PKM,PKP3,PLAT,PLAU,PLAUR,PRKCZ,PRLR,PRR5,PTK6,PTPN13,PTPN22,RASSF5,RUNX1,S100A10…	87
Cellular Growth and Proliferation	proliferation of lung cancer cell lines	2.36E-06	ANXA2,BBC3,CREB1,DUSP5,EPHA2,FHIT,IGFBP3,IL18,MET,MIA,mir-23,mir-24,PDGFRA,PIK3CD,PKM,PKP3,PLAUR,RASSF5,S100A10,STMN1,TAB2	21
Cellular Growth and Proliferation	proliferation of blood cells	2.65E-06	ARHGDIB,ATG7,CASP8,CD160,CD274,CD40,CD59,CLCF1,CREB1,CTF1,CUL1,EPHA2,GNAI2,GSTP1,HMGA1,HRH1,IL15,IL18,IL1A,IL23A,IL31RA,ITGB2,KLRD1,LAT2,LEPR,LRRC32,LYN,MAFG,MTA2,MVP,NGF,PDE4D,PDGFRA,PIK3CD,PLAU,POU2AF1,POU2F2,PRKCZ,RAC2,RASSF5,RUNX1,SHC1,SMAD3,SRGN,STAT3,STK17B,TCF12,TERC,TICAM2,TPO,UBASH3A	51
Cellular Growth and Proliferation	proliferation of mononuclear leukocytes	2.92E-06	ARHGDIB,CASP8,CD160,CD274,CD40,CD59,CLCF1,CREB1,CUL1,EPHA2,GNAI2,GSTP1,HMGA1,HRH1,IL15,IL18,IL1A,IL23A,IL31RA,ITGB2,KLRD1,LAT2,LEPR,LRRC32,LYN,MTA2,MVP,NGF,PDE4D,PIK3CD,PLAU,POU2AF1,POU2F2,PRKCZ,RAC2,RASSF5,RUNX1,SHC1,SMAD3,SRGN,STAT3,STK17B,TCF12,TERC,TPO,UBASH3A	46
Cellular Growth and Proliferation	proliferation of connective tissue cells	3.68E-06	CBX7,CD40,CREB1,CTF1,DDR2,EDNRA,EPHA2,GNAI2,GSTP1,IGFBP3,IGFBP7,IL15,IL18,IL1A,LEPR,LIMA1,MCF2L,MET,NGF,PDGFRA,PKP3,PLAT,PLAU,PLAUR,RHEB,RIT1,RPS6KA3,RUNX1,SMAD3,STAT3,TERC,TGFB1I1,THRB,TMC8,UBASH3A,WASF2,WNT5A,ZMIZ1	38
Cellular Growth and Proliferation	proliferation of lymphocytes	4.51E-06	ARHGDIB,CASP8,CD160,CD274,CD40,CD59,CLCF1,CREB1,CUL1,EPHA2,GNAI2,HMGA1,HRH1,IL15,IL18,IL1A,IL23A,IL31RA,ITGB2,KLRD1,LAT2,LEPR,LRRC32,LYN,MTA2,MVP,NGF,PDE4D,PIK3CD,PLAU,POU2AF1,POU2F2,PRKCZ,RAC2,RASSF5,RUNX1,SHC1,SMAD3,SRGN,STAT3,STK17B,TCF12,TERC,TPO,UBASH3A	45
Cellular Growth and Proliferation	proliferation of immune cells	4.61E-06	ARHGDIB,CASP8,CD160,CD274,CD40,CD59,CLCF1,CREB1,CUL1,EPHA2,GNAI2,GSTP1,HMGA1,HRH1,IL15,IL18,IL1A,IL23A,IL31RA,ITGB2,KLRD1,LAT2,LEPR,LRRC32,LYN,MTA2,MVP,NGF,PDE4D,PDGFRA,PIK3CD,PLAU,POU2AF1,POU2F2,PRKCZ,RAC2,RASSF5,RUNX1,SHC1,SMAD3,SRGN,STAT3,STK17B,TCF12,TERC,TICAM2,TPO,UBASH3A	48
Cellular Growth and Proliferation	proliferation of prostate cancer cell lines	1.61E-05	AFAP1,CBX7,CREM,CTNNBIP1,GLI1,HAS3,IGFBP3,IGFBP7,IL1A,MET,NGF,PDGFRA,PIK3CD,PRKCZ,RASSF5,SAT1,SHC1,STAT3,TAF7,TGFB1I1	20
Cellular Growth and Proliferation	proliferation of carcinoma cell lines	2.60E-05	ANXA2,BBC3,CREB1,FHIT,FHL2,GNG7,IGFBP3,IL18,MET,MIA,mir-23,mir-24,PDGFRA,PIK3CD,PKP3,PLAU,RASSF5,S100A10,STAT3,STMN1,TAB2,WNT5A	22
Cellular Growth and Proliferation	proliferation of T lymphocytes	2.98E-05	ARHGDIB,CASP8,CD160,CD274,CD40,CD59,CREB1,CUL1,GNAI2,HRH1,IL15,IL18,IL1A,IL23A,IL31RA,ITGB2,KLRD1,LAT2,LEPR,LRRC32,MTA2,MVP,PDE4D,PIK3CD,PLAU,RAC2,RASSF5,RUNX1,SHC1,SMAD3,SRGN,STAT3,STK17B,TCF12,TERC,TPO,UBASH3A	37
Cellular Growth and Proliferation	formation of cells	3.24E-05	ANXA2,ASCL1,CASP8,CUL1,DDR1,FHL2,GPC1,HAS3,IL15,IL18,IL1A,LYN,MAFG,MFAP2,MMP14,MYL9,PAPPA,PIK3CD,PLAU,PLD3,PRICKLE1,PRKCZ,PRLR,SMAD3,STMN1,VEGFC	26
Cellular Growth and Proliferation	proliferation of tumor cells	4.91E-05	ANXA2,ATG7,CD40,CREM,CUL1,EFEMP2,EPHA2,FHIT,FHL2,GPC1,IGFBP3,IGFBP7,IL15,IL18,IL1A,MET,MMP14,NGF,PDGFRA,PEG10,PLAT,PLAU,PLAUR,RHEB,SMAD3,STAT3,TERC,THRB,VEGFC,WNT5A	30
Cellular Growth and Proliferation	colony formation of cells	7.15E-05	ATG7,FRMD6,GLI1,GNAI2,HMGA1,IGFBP3,IGFBP7,IL1A,LIMA1,MAML2,MCF2L,MET,MMP14,NDRG1,NGF,PDGFRA,PDLIM2,PLAU,PRKCZ,RAC2,RASSF5,RFFL,RIT1,RPS6KA3,RUNX1,S100A10,SHC1,SOCS2,STAT3,TGFB1I1	30
Cellular Growth and Proliferation	expansion of blood cells	1.66E-04	ATG7,CASP8,CD274,CD40,CREB1,IL15,IL18,IL23A,LEPR,LYN,PIK3CD,RAC2,RUNX1,SRGN,STAT3,TCF12	16
Cellular Growth and Proliferation	proliferation of muscle cells	3.16E-04	CAPN2,CREB1,CTF1,CTNNBIP1,DDR1,EDNRA,FOXP1,IGFBP3,IL15,IL1A,MET,mir-27,MMP14,MYOCD,PAPPA,PLAT,PLAU,PLAUR,PRKCZ,SHC1,SMAD3,TERC	22
Cellular Growth and Proliferation	proliferation of cancer cells	3.40E-04	ATG7,CD40,CUL1,EPHA2,FHIT,FHL2,IGFBP3,IL15,IL18,IL1A,MET,NGF,PDGFRA,PEG10,PLAT,PLAUR,RHEB,SMAD3,STAT3,THRB,VEGFC,WNT5A	22
Cellular Growth and Proliferation	proliferation of leukemia cell lines	3.51E-04	CASP8,CREM,GLI1,IGFBP3,IGFBP7,IL15,IL1A,IL23A,LYN,PLAU,PTPN22,RUNX1,STAT3,STMN1,VEGFC	15
Cellular Growth and Proliferation	proliferation of smooth muscle cells	3.54E-04	CAPN2,CREB1,CTF1,CTNNBIP1,DDR1,EDNRA,IGFBP3,IL15,IL1A,MMP14,MYOCD,PAPPA,PLAT,PLAU,PLAUR,PRKCZ,SHC1,SMAD3	18
Cellular Growth and Proliferation	expansion of leukocytes	4.42E-04	CASP8,CD274,CD40,CREB1,IL15,IL18,IL23A,LEPR,LYN,PIK3CD,RUNX1,SRGN,STAT3,TCF12	14
Cellular Growth and Proliferation	proliferation of fibroblasts	5.16E-04	CBX7,CD40,CTF1,DDR2,EDNRA,GSTP1,IGFBP3,IGFBP7,MET,NGF,PDGFRA,PLAT,PLAU,RHEB,SMAD3,STAT3,TGFB1I1,UBASH3A,WASF2,WNT5A,ZMIZ1	21
Cellular Growth and Proliferation	proliferation of phagocytes	5.31E-04	GSTP1,IL15,LYN,NGF,PDGFRA,PIK3CD,RAC2,RUNX1,STAT3,TICAM2	10
Cellular Growth and Proliferation	expansion of cells	5.84E-04	ATG7,CASP8,CD274,CD40,CREB1,IL15,IL18,IL23A,LEPR,LYN,MMP14,PIK3CD,RAC2,RUNX1,SRGN,STAT3,TCF12,WNT5A	18
Cellular Growth and Proliferation	proliferation of fibroblast cell lines	6.07E-04	ABL2,CREB1,CUL1,GNAI2,GTPBP4,HRASLS,IGFBP3,MET,MIA,MMP14,NGF,PKP3,PLAC8,PLAUR,PRLR,PTK6,RASSF5,RHEB,RIT1,RPS6KA3,RUNX1,S100A6,STAT3,STMN1,THRB	25
Cellular Growth and Proliferation	expansion of T lymphocytes	7.32E-04	CASP8,CD274,CD40,CREB1,IL15,IL18,IL23A,LEPR,PIK3CD,SRGN,TCF12	11
Cellular Growth and Proliferation	proliferation of breast cancer cell lines	7.44E-04	ARF1,BDKRB2,CASP8,CD59,EPHA2,FOXP1,FRMD6,GLI1,GPC1,HMGA1,IGFBP3,MET,mir-23,MMP14,NFATC4,NGF,PIK3CD,PLAU,PLAUR,PTK6,SAT1,SEPT9,STAT3	23
Cellular Growth and Proliferation	generation of hematopoietic cells	9.50E-04	IL15,LFNG,LYN,STAT3,TCF12	5
Cellular Growth and Proliferation	formation of muscle cells	1.29E-03	DDR1,FHL2,GPC1,PAPPA,PLAU,PLD3,PRKCZ	7
Cellular Growth and Proliferation	proliferation of brain cancer cell lines	1.38E-03	ANXA2,GTPBP4,MET,MIA,PDGFRA,PKM,PLAUR,SMAD3,SSTR5,STAT3,TERC,WNT5A	12
Cellular Growth and Proliferation	proliferation of mast cells	1.70E-03	IL15,LYN,NGF,PIK3CD,RAC2	5
Cellular Growth and Proliferation	induction of lymphocytes	1.77E-03	CD274,CD40,IL15,IL18,IL23A,SMAD3	6
Cellular Growth and Proliferation	generation of thymocytes	1.81E-03	IL15,LFNG,TCF12	3
Cellular Growth and Proliferation	generation of leukocytes	1.84E-03	CD40,HRH1,IL15,IL18,IL23A,LFNG,LYN,MAF,NFIL3,STAT3,TCF12	11
Cellular Growth and Proliferation	production of natural killer cells	1.97E-03	IL18,NFIL3	2
Cellular Growth and Proliferation	proliferation of chronic lymphocytic leukemia cells	1.97E-03	CD40,IL15	2
Cellular Growth and Proliferation	generation of lymphocytes	2.05E-03	CD40,HRH1,IL15,IL18,IL23A,LFNG,MAF,NFIL3,STAT3,TCF12	10
Cellular Growth and Proliferation	induction of leukocytes	2.19E-03	CD274,CD40,IL15,IL18,IL23A,SMAD3,WNT5A	7
Cellular Growth and Proliferation	proliferation of breast cell lines	2.23E-03	ARF1,ATG7,EPHA2,FRMD6,IGFBP3,MET,PRLR,SEPT9,STAT3	9
Cellular Growth and Proliferation	proliferation of kidney cancer cell lines	2.82E-03	GNG4,MET,MYL9,STAT3,WNT5A	5
Cellular Growth and Proliferation	stimulation of T lymphocytes	2.83E-03	CD274,CD40,EPHA2,IL15,IL18,IL23A,KLRD1,SMAD3	8
Cellular Growth and Proliferation	proliferation of gonadal cell lines	3.01E-03	BDKRB2,NGF,PCYT1B,PLAU,SCT,SSTR5,STAT3	7
Cellular Growth and Proliferation	induction of cells	3.02E-03	ASCL1,CD274,CD40,IL15,IL18,IL1A,IL23A,SMAD3,WNT5A	9
Cellular Growth and Proliferation	proliferation of synovial cells	3.17E-03	IL15,IL1A,PLAU,PLAUR,STAT3	5
Cellular Growth and Proliferation	production of myeloid progenitor cells	3.88E-03	ATG7,RUNX1	2
Cellular Growth and Proliferation	expansion of antigen presenting cells	4.06E-03	IL15,LYN,RUNX1	3
Cellular Growth and Proliferation	generation of natural killer cells	4.06E-03	IL15,IL18,NFIL3	3
Cellular Growth and Proliferation	generation of hematopoietic progenitor cells	4.22E-03	IL15,LFNG,LYN,TCF12	4
