# Supplementary material for: A common promoter hypomethylation signature in invasive breast, liver and prostate cancer cell lines reveals novel targets involved in cancer invasiveness
Source: Oncotarget. 2015 Sep 22;6(32):33253–68. doi: 10.18632/oncotarget.5291 (PMC4741763; doi:10.18632/oncotarget.5291)
Supplement: Supplementary file 4 [file oncotarget-06-33253-s004.xlsx]

## Sheet: Sheet1
Table S6
1. Common genes hypomeythelated in prostate PC3 cancer cell line and upregulated in prostate invasive tissues	2. Common genes hypomeythelated in breast MDA-MB-231 cancer cell line and upregulated in breast invasive tissues	3. The list of 371 hypomethylated genes overlaped in invasive SKHep1 liver carcinoma cell line with a panel of HCC from patients
ALCAM	ACSL4	A2BP1
MGAT4B	ADAM19	ABCC2
GNAS	ADORA3	ABCG1
GTPBP2	AEBP1	ABHD10
LPGAT1	AKR1B1	ABHD3
BCL6	ALOX5	ACACA
P4HA2	ANGPTL2	ACHE
SLC26A6	ANKRD6	ADAMTSL3
UCP2	ANXA1	ADD3
ZIC2	ASPN	ADORA3
MUC1	ATP10D	ADRA2B
CEP70	AXL	AFF2
BMP8B	BGN	AGBL1
TPPP	C18orf1	AHCYL2
RAP1GDS1	C1QA	AHNAK
MAP3K13	C1QB	AJAP1
LPL	C1R	AKR7L
PDHA1	C1S	ALDOA
ABHD3	C3AR1	AMPD3
CBX4	CALD1	ANO1
PAFAH1B1	CCND2	ANO6
MYO10	CCR1	ARF1
MAFG	CD163	ARHGEF10
SPATS2	CD53	ARL16
HRAS	CD74	ASRGL1
FBXO42	CDH11	ATP10A
STOX1	CFH	BACH1
DLGAP4	CH25H	BAT2
HOXB4	CILP	BATF
PLOD3	CLEC11A	BCL2L11
FAM43A	CLEC2B	BEND2
NPC1	CLEC4A	BHMT
SNRNP25	CLEC7A	BLNK
CCDC137	COL14A1	BMP6
KRAS	COL4A1	BMS1
GRB10	COL4A2	BOLA1
HOXB5	COL5A2	BRF1
SLC1A4	COL6A2	BRSK2
PSMB2	COLEC12	C10orf27
LEF1	COMP	C11orf49
MED25	COPZ2	C12orf29
MS4A8B	CPA3	C14orf177
SLC12A7	CRISPLD2	C15orf40
MSX1	CSF2RB	C15orf60
SLC5A3	CTGF	C16orf7
CAMTA1	CTSK	C18orf62
LASP1	CTSS	C19orf46
HOXB7	CUGBP2	C19orf56
SDCBP	CYR61	C1orf109
CTTN	DAB2	C1orf122
TBCD	DNM3	C1orf51
BMP6	EDNRA	C20orf166
ACOT7	EFEMP2	C20orf200
REEP4	ELK3	C21orf56
FGD1	EMP1	C4orf19
PTK2	EMP3	C6orf138
SRPK1	ENPEP	C7orf13
PKD1	ENTPD1	C7orf38
CIT	ERG	C9orf152
MAP4K4	ESM1	CA5B
NAP1L4	ETV5	CABYR
UCN	EVI2A	CACNB2
CBX5	FAS	CALN1
HECW2	FBLN2	CBFA2T3
NPEPPS	FBN1	CCDC155
NUSAP1	FCGR2A	CDCA8
FAM131A	FCGR3B	CDCP1
PDE4DIP	FLI1	CDH26
ASCL1	FLJ10357	CDRT4
IGFBP5	FN1	CHDH
CENPA	FSTL1	CHID1
PTTG1	FTL	CLCF1
EZH2	FXYD5	CLCN4
LPCAT1	FYN	CLK4
ZNRF1	FZD2	CMTM1
MED13L	GAS1	COIL
CC2D1B	GBP1	COQ3
RAB6B	GEM	CPNE1
DYNC1H1	GFPT2	CRISPLD2
HOXB6	GIMAP4	CRYM
KCNK5	GIMAP6	CSGALNACT1
RALA	GLIPR1	CXorf48
KLHL24	GLRX	CXorf61
ZMYND8	GPR116	CXXC5
PODXL	GPR65	CYP11B2
IRF2BP2	GPX7	CYP7B1
IGF2R	HCLS1	DDAH1
C16orf88	HLA-DMA	DDX31
RIMKLB	HLA-DPA1	DGKG
PSMG3	HLA-DPB1	DLG2
FAM69B	HLA-DQA1	DLG4
LIMD1	HLA-DQB2	DLGAP2
KRTCAP2	HLA-DRA	DMD
ARHGEF2	HLA-DRB1	DNAH7
ABCC5	IGFBP3	DNAI2
DVL1	IGFBP7	DNAJB2
ZIC5	IL18	DNM3
NACA	INHBA	DUSP4
SNRNP48	IRF8	EEPD1
CBX2	ISLR	EIF4G1
SLC39A11	JAM3	ELSPBP1
TBC1D22B	KCND2	ENPP4
GATAD2A	KCTD12	ENSA
RAB3IP	KDR	EPS8L3
RAB11FIP4	KIAA1199	ESM1
AP1S2	KIAA1462	EVC2
SH3BP4	LAMA4	FABP1
MAST3	LAMC1	FAM109B
FOXK2	LCP2	FAM110B
HSP90AA1	LDB2	FCRL3
CDKN2C	LGALS1	FDX1L
NMNAT3	LMO2	FFAR2
SOX13	LOX	FGD4
FAM155B	LOXL1	FN3K
NDUFA4L2	LOXL2	FOXN3
MAFB	LPXN	FSCN2
RUNX1	LRRC15	GAL
HOXB2	LY96	GAS7
STAU2	LYN	GFRA1
LRWD1	MAF	GNAI2
GRIPAP1	MAFB	GNAS
AGPAT2	MAP4K4	GNB3
ZNF354A	MEF2C	GNG4
RAB11FIP3	MEIS2	GPC1
HOXB3	MFAP2	GPM6B
FUT3	MICAL2	GPR146
SERGEF	MME	GPR39
TAGLN2	MMP1	GPR64
NAV1	MMP13	GPX1
SMG7	MMP2	GRIN3B
TOX3	MRC2	GRINL1A
MSL3	MS4A6A	GRM8
MYCL1	MSN	H2BFM
BCL6B	MSR1	H2BFWT
PIGL	MYL9	HDGF
METRN	NBL1	HIVEP2
MKL2	NDN	HNF4A
FAM104B	NNMT	HNRNPH3
TUBB3	OLFML1	HRAS
DLEU2	OLFML2B	HRH2
SLC29A2	OLFML3	HTR3A
TMEM160	PAM	HYAL3
TMPO	PARVA	ICAM1
UNC5A	PDGFRA	IL12B
PHC2	PDGFRB	INHBB
ZBBX	PDLIM2	IPO7
TK1	PGCP	ISX
AHRR	PLAU	ITGB2
UHRF1	PLAUR	ITIH1
ERO1LB	PLCG2	JMJD8
IQCD	PLS3	JPH3
VPS13A	PLXDC1	KCNA7
HOXC10	PRG1	KCNJ9
BUB1	PRKCDBP	KCNS1
RAB40C	PRNP	KHK
CSNK1G2	PROS1	KIAA1409
ASAP1	PRRX1	KIR3DX1
PPP1R3E	PTPRM	KLK11
ATP5G1	PTRF	KLK4
NCAPH	RARRES2	KLK6
XPO6	RASSF2	KRT5
C1orf226	RNASE6	KRTAP10-1
TNFAIP8L1	ROBO1	KRTAP10-11
USP13	S100A4	KRTAP12-1
LRP2	SEPT11	KRTAP12-3
ASPM	SERPINE2	LAGE3
SLC25A22	SERPINF1	LAIR1
CTNNA1	SERPING1	LARP4
CDC20	SGCB	LBX2
RAB39B	SGCD	LDHC
DCK	SHOX2	LHB
MACF1	SLAMF8	LIFR
TUBB2A	SLC16A3	LILRA1
SOLH	SLC2A3	LILRA4
SPC24	SLC7A7	LILRA5
HES6	SNAI2	LIMS2
CDC6	SPARC	LOXL1
GPR19	SPARCL1	LPAR2
TMEM63C	SPON1	LRRC56
SESN2	SPON2	LRTM2
FSCN1	SRPX2	LSP1
PPP2R5C	SSPN	MAF
PRPSAP1	ST3GAL6	MAFK
MIAT	SULF1	MAGEA1
KLHL8	TACC1	MAPRE1
SH2B2	TCF4	MBD1
PRKCE	TGFB1I1	MBL2
HCN3	TGM2	MC5R
CCDC11	THBS2	MCF2L2
GNPDA1	THY1	MCM6
MARK1	TIMP3	MCTP2
MCTP1	TMEFF1	MEST
MAST2	TNFAIP6	MGST1
TOP1	TRIM22	MID1
RHPN1	TWIST1	MKRN3
DNAH2	TYROBP	MMP14
ONECUT2	WISP1	MNX1
LZTS1	WWTR1	MPDU1
ABHD6	ZFPM2	MPPED1
ST6GALNAC3		MRC2
SCNN1B		MRGPRE
C2CD4C		MRI1
PTPLAD1		MTL5
KIFC1		MUC16
ANK1		MYH3
SIPA1L2		MYLK4
SYN1		MYO5B
ZNF462		MYOM2
PRELID2		MYT1
MLLT6		MYT1L
PINX1		NADSYN1
PPP1R9B		NAT6
HOXA4		NCAM1
ORAI2		NDN
DOCK6		NDUFAF1
ZNF682		NDUFC2
CCDC93		NEIL3
MSTO2P		NEK6
SLC2A13		NFKBIZ
B4GALNT1		NGEF
SLC16A3		NHLRC1
CDYL		NLRP3
SLC38A10		NLRP5
MAPK7		NMNAT2
CEP55		NOS1AP
TTK		NOX5
TMEM91		NR5A1
DGCR5		NRG1
TRAF7		NRG3
PIGX		NTF3
FLT4		NTNG2
USP9X		NUDT11
CRMP1		NUP50
TRIO		OR10AG1
GCHFR		OR10G4
DFNB31		OR10G8
BUB1B		OR10H5
ATP2A2		OR2T5
TRAPPC9		OR2W3
SNX24		OR2Y1
ZFP36L1		OR5A1
HOXB9		OR5D18
BEST3		OR6K3
TRPM2		OR6K6
SH3BP2		OR6X1
DNMT3B		OR7G3
PPTC7		OR8S1
RBM33		OR9A2
DLL3		PALLD
BCL7A		PALMD
DIRAS2		PAPLN
NLK		PDHA2
HMGA1		PDPN
RALGPS1		PEG10
CDCP1		PEX14
KISS1R		PGK2
HAPLN1		PHACTR3
CYFIP2		PIP5K1B
PLXNA3		PKNOX2
DRAP1		PLEC1
SMAD2		PLEKHA9
VOPP1		PLK1
FBXL16		PMEPA1
HSPA1L		POLR1B
C8orf47		POU3F3
UNC13A		PPARG
NCAPG2		PPIG
CCNF		PRAME
NANOS1		PRKCQ
KAL1		PRR18
EPOR		PSMG3
CCDC64		PTPRE
NRXN1		RASAL2
SYNGR3		RASSF5
CCDC61		RASSF8
STMN4		RBM24
ACAP3		RFPL2
CAMK1D		RGS3
RRAGD		RHAG
GINS2		RHOBTB1
HBB		RIOK1
ANO10		RNASE4
MYH14		RNF144A
ULBP2		RNF175
C11orf49		RNF32
NXPH4		RRBP1
ADM		RTL1
ENO1		S100A10
KCNK12		S100A12
TRIM52		S100A13
CCDC88C		S100A8
CNKSR3		S100B
SPTAN1		S1PR1
MAGIX		SCGB1D2
KNTC1		SDR16C5
RALGPS2		SEC31B
UNKL		SEMA4G
PLEKHH3		SERF2
TRAF3		SERINC4
LIN7A		SERPINA10
NADK		SERPINB5
HBG2		SET
TMEM39A		SGCE
IRX2		SGK1
NR2C1		SGK2
DAAM1		SLAIN1
FAM161A		SLC16A1
TIFA		SLC16A3
CDC25B		SLC25A19
SRPRB		SLC25A42
TELO2		SLC29A2
TAOK1		SLC7A10
SLC12A5		SLC8A1
GPR173		SLC8A3
ADAMTS12		SMAD9
TUBA1B		SNORA33
RNF19A		SNORA64
TJP2		SNX15
POMT2		SOX3
TMSB10		SPATA22
RNF145		SPATS2
CTHRC1		SPSB1
SKA3		SQRDL
PLOD1		SRRM1
PHTF2		SSR1
CRIP1		SSX7
SEC14L1		ST3GAL1
NOL4		SULF2
CCNO		SULT2A1
DLX4		SYN3
SLC7A5		SYTL2
RAB15		TCF7
PXK		TCP11L1
CPNE7		TECTB
F11R		TG
NMU		THBD
ANKIB1		THEM4
PRUNE		THSD1
PTK6		TM2D3
FAM193B		TMEM19
B4GALT2		TMEM91
MYBL2		TMPRSS4
GCNT3		TMSB15B
LEMD2		TNFSF11
CD36		TPO
TTLL5		TRIM2
LONRF1		TRIM54
SLC41A1		TRIM6-TRIM34
PNMA3		TRPM2
SLC7A11		TSGA10
RRM2		TTC33
VAX2		TUB
HOXC4		TUBA1A
FAM167B		UBB
ADCY9		UBE2J2
RGS3		UGT1A8
WDR27		USP44
MTSS1		VDR
CORO7		VPS16
DDC		WDR66
KIAA0391		WFDC1
CHRNA9		YBX2
SCNN1G		YPEL5
DNAJC1		YWHAZ
MOCS1		ZC3H14
MTCP1		ZFAND1
MFSD10		ZNF276
ENSA		ZNF330
PEG10		ZNF423
ZACN		ZNF595
LRRC31		ZNF718
SARM1
SRGAP1
PLEKHA7
TBCB
RPL30
KHDRBS3
TMEM5
ANLN
NT5DC3
DVL3
CPT1C
CIZ1
DOCK9
RAB21
PHF19
DENND5B
ANO9
SHISA2
SLC13A3
WHSC1L1
SKAP2
RIMS4
FADS3
CEP135
NRF1
AARS
WNT11
MNX1
IL1RL1
CAMP
KPTN
EFR3B
SSNA1
TOMM5
CLDN15
APOBEC3B
NAV2
SH3GL3
C10orf35
ARNTL2
MYO1D
CDH24
PLXNA2
CELP
LRFN4
CEPT1
FAM24B
RECQL5
LPIN1
SLC38A1
SLC41A3
CPLX1
LARP1
BMP7
HN1L
KLF12
MLLT11
PPIL6
CLIP1
ALDOA
SLC2A1
NAPB
POLK
FNDC3B
NF1
XRCC3
TPRA1
NDUFB4
C14orf23
KCNIP4
FNIP1
CRABP1
WDR76
TP53TG3B
TPM3
VGLL4
RORA
F7
ITGA2B
E2F7
LAMA1
MAP3K9
E2F8
TLE6
HGS
CSMD2
MFHAS1
SLC25A19
CTNNAL1
RCOR2
BEND7
MAL2
SOX4
CALCB
PRSS3
PDPK1
CLNK
HMOX2
CCDC28B
EVL
PRR7
MGAT5B
TWF2
GNB5
PGF
TOX2
TMEM65
HJURP
PLEKHG4B
HK2
SNCAIP
SLC20A1
BBC3
GALNT6
MFSD2A
ADD2
MAPT
AHCYL1
SLC6A20
LUC7L3
DYRK2
GRAMD4
OFD1
TRAF2
SYNE2
PITPNM1
INF2
POLE2
NRXN3
SPAG4
FRAS1
LYN
MSI2
HEMK1
ENC1
VANGL1
IL23A
DNMT3A
PTPRT
PPDPF
ACTR6
C14orf180
SMG5
DSCAML1
MYEF2
VPS13C
GALE
APC2
CLOCK
MFSD4
PDCD6
BTBD7
KRT80
NEBL
GJC1
FZD8
MAP6D1
IFI27L2
SLC2A8
PTPRG
OSBPL3
FAM160A1
C6orf223
NCK1
PPM1L
PDZD4
MIER2
MPP3
PCDHA10
NTRK2
HOXC11
MARK3
SYTL3
SQSTM1
COASY
TFAP2B
VTI1A
RGL3
PRELID1
LRP4
CRIP2
TUBA1C
SCML2
NMT1
HOMER3
USP7
ABHD5
RUVBL1
CLCN4
DPYSL5
GREB1L
KLHL25
PPP1R3F
CCDC88A
SFXN5
EP400
RALYL
CAPN12
FBXO43
ZC3H3
PLCH1
PHLPP1
MEST
YBX2
SPAG11B
SNX8
ZBTB1
PLEKHH2
FANCC
SNTG2
SH3BGRL3
TNFRSF18
CSNK1G1
PLAC1
TMPRSS4
RGS14
MDH1B
OCLN
SH2D5
ZNF467
VGF
RTN4R
C9orf16
TSNARE1
ZRSR2
LGI2
ELAVL2
MUS81
TAGLN3
IQCC
HABP4
ATAD3A
C3orf67
SRCIN1
TCF19
AK7
TBC1D25
CLEC16A
RAB3A
CAMSAP1
TTYH2
KIF3A
CCDC109B
POLG
CXXC5
MYO1B
TBC1D2B
ZNHIT1
SH3BP5
CBLN1
NEDD1
GPR39
SLC1A2
SPINK2
RFX2
SSH2
RAB24
MICB
KCNS3
HPCAL1
G6PD
ZNF793
CACNB1
ZNF630
TBX15
PGAM2
HPCAL4
PDZD8
KSR1
ATP2A3
ZNF707
BLMH
CD163L1
YARS2
ENO3
SDK2
FAM81A
ANO2
ZFP82
CMIP
HBD
PATL1
MCF2L
MED12L
RAD18
LMTK2
STON2
TRIM46
KCTD17
ZFAT
RIMS3
SOX2
TMEM145
FAM126A
CDKAL1
RUNDC3A
AES
YOD1
KIF21B
LARP1B
MMD
PIP4K2A
TTL
TSPAN10
ZNF362
MAPK15
PLXDC1
EFNA2
C19orf26
SEMA6B
BNIP3
ASB9
APITD1
ADORA3
PIK3R5
PAPPA
SNX27
ABCA12
TMCC1
STRN
FZD2
WSB2
TRIM9
QTRTD1
CDK5R2
TGIF1
RGS19
ZNF710
HAUS3
SCD5
WDR72
TSHZ2
DSCR6
ADCY1
PHIP
AMMECR1
SQLE
SDCBP2
HTT
POLR3K
ABTB2
MRPL3
PSMD4
KIAA0907
ATP11A
SUSD2
ZNF367
SCARA5
CHD4
FUBP3
HOXC5
KLHDC7A
PVALB
SDR16C5
SGPL1
CHMP7
ZNF711
SPSB1
INPP5E
CNTN4
CXCR7
MYT1
FZR1
GALNT2
PDIA2
SRPK2
CNTNAP5
INSR
NFATC4
PHACTR1
TMSB15B
FGFR1
ERICH1
TREM1
EXD3
ALOX15
STAG1
ALDOB
RPP25
C19orf55
TFAP4
PDGFRA
RAB7L1
MRP63
SMC3
OIP5
C21orf88
HOXA1
PACSIN1
HTR7
BCL2L11
TOX
VPS53
MSH6
UPP1
GP2
SYNGAP1
STRN4
B3GNT5
BCAT2
NOL10
ADAM11
LAT2
RASAL1
CILP2
KCNJ12
WIZ
CLSTN2
C12orf42
DDX54
CYP46A1
PSMB7
POPDC3
FRZB
SAP30BP
GATAD2B
RUFY1
DNAJC22
ETV2
UGT8
AKAP10
SMURF1
RAPGEF1
B3GNT7
DUSP15
GPSM2
SCN8A
MARK4
TTLL6
AMH
FMNL1
MTUS2
MPG
NRM
C6orf118
RNF182
RENBP
CBFA2T2
KCNH4
SYT17
PCDH17
CCDC40
SP6
METTL7B
ABCA7
MICALCL
TMEM52
PIK3CA
KCNH3
SRCAP
SLC30A3
SULF2
SPIRE2
PARP14
RASAL2
DNAH8
TTYH3
C14orf159
CNTD2
UBE2Q1
RNF157
RFX6
EXOC6B
B3GNT2
SLC25A13
SLC44A5
GRB7
PHLDA1
NOTCH4
CACNB3
EFHD2
SLC30A2
PTP4A1
BGN
ZNF607
TET1
PPFIA2
HSD17B14
RIBC2
TSPAN12
APOLD1
ACSM5
WDR90
PFKFB2
PRKAA2
DTYMK
ITPR3
TAL1
COTL1
GPC2
TMEM150C
GRAP
EN1
NIN
CDKN1C
ETV7
EP400NL
TBC1D16
LMO3
AATK
SEMA5B
PADI2
HPCA
ATOH7
ZIC3
SLC9A6
C19orf45
ALK
GPR3
EDC3
HOMER1
GDPD3
TCP1
AHCTF1
NGFRAP1
S1PR2
AHSG
SLFN13
C19orf40
CCDC142
B3GALT6
MLLT3
GFI1
ICOSLG
LHX2
DAGLA
UMODL1
DUSP7
FMO6P
CDK5R1
FSIP1
ST14
CA5A
UBAC1
GCK
THBS2
CABLES1
GRM8
RMST
PARP1
CPLX2
PRLR
MYH15
PPP4R4
PFDN2
MEGF11
RBBP6
CEP350
SNX29
RIT1
MVK
WWC3
SLC16A10
MST1R
KDM2B
GRK4
AZI1
ADRA2A
ETV6
CYP1A1
TRIT1
TP53I11
PCK1
TSC22D2
VEZT
SLC6A6
DLG4
MAPK12
APBB2
TCF15
APLN
STK40
RGS16
ST3GAL2
ADAMTSL2
PLD1
TIAM1
LRRC8B
HSPA4
GAL3ST2
NSD1
SYP
TTC7A
ZNF844
SEMA6D
UBXN11
FOXN4
GC
ESYT3
MAMSTR
C6orf62
SPTBN4
ZBTB46
LPHN1
TCL6
COL1A1
CFLAR
TM4SF4
FAM105A
VWA5B2
ST3GAL1
SNX30
ALS2
FSTL5
PIAS2
FARS2
GDF5
KHK
MAP1B
THRB
NTM
C11orf86
HIST1H2AE
LRRC61
STIM1
PLIN5
DEGS2
STOML1
SLC4A8
MARK2
CHRNB2
FBXL19
VHL
MDGA1
COX19
LAMP3
TRIM14
TTF2
CDH23
NADSYN1
RB1CC1
LNX2
SIRT7
DNAH10
ATG4D
DUSP9
APOC1
PIF1
SDHA
VAC14
MAPK13
ZNF75A
S100A14
ST8SIA2
HTR2C
ZNF385A
TMEM217
TMEM27
PPP1R16B
OSBP2
ATP8B2
GPR98
OSBPL1A
RGS6
KLC1
C16orf72
KCTD1
NCAM2
PAWR
KIF25
ZNF585A
GALNT9
CCDC57
GRAPL
CCNL1
ADAR
MEGF9
RPL26L1
IL1RAP
MIOX
PAFAH1B3
FAM172A
TMEM184A
SIM1
DTNA
ESPN
SLC11A1
EN2
HOXA3
VAPA
CHST11
KIAA0040
ZFYVE28
POMC
SAMD4B
CCHCR1
MED9
PDE4C
GNL1
POU2F2
FN3K
INADL
CSPG5
TMEM41A
ALS2CL
SPAG17
NOTCH3
SYT8
CSNK1E
NPM2
ATP13A2
LOXL2
RELN
SYT4
PROC
TMPRSS3
PHF15
PLXNA4
PAX5
CDH6
PLA2G3
CACNG8
TBC1D10B
ZBTB8B
HLX
KIAA1609
EMX2OS
FANCE
PIP5KL1
ARTN
TMEM54
PTPRH
FAM196A
CORO1C
PGAP1
TMEM2
OCA2
CNTN2
DTNB
MBTD1
SLC12A4
FAM53A
SORT1
TFE3
RADIL
ATOH8
KIAA0947
GAP43
PAX6
CLYBL
DPF3
POU3F2
CBX8
SLC27A3
UNC13D
MATN2
UAP1L1
FIBP
MGAT5
TTBK1
THAP3
KIAA1731
TLR6
HEY2
GLYATL2
MIA
EPHB2
CFDP1
USP42
RPAP1
EXOC8
SPIB
DOC2A
KIAA2022
EXTL3
ZBTB7C
PSPH
ZDHHC11
ZNF354C
MLXIP
TRIM62
MLLT4
QSER1
CHST13
SNN
ACSM1
TP53BP2
EIF4G1
MYO1C
CCDC85C
MMP12
CLMN
SIPA1L1
RFXAP
ARRDC2
GSC
MEF2D
SRRM3
TRPM5
DPY19L2P2
C2orf50
ZNF541
PRPF40B
TIPIN
EDA
DNAJC4
TBKBP1
RASGEF1B
BAI2
NXNL1
PANK4
DOCK3
LARP6
SDF4
TMEM194B
RHBDF2
ABHD8
LIMK1
DGKA
ATF7IP
C1orf86
KIAA0754
CAMKK2
CSMD1
HSPA1B
RELB
ZNRF2
NAT14
UACA
RYBP
SF3B3
ZNF536
TMPRSS11E
SIX4
CRYBA2
SETD1A
PIK3CD
C16orf89
SLC46A1
BLK
KAT2A
PPP2R2C
ST6GALNAC6
GRIK4
BRSK1
BAK1
ITGB4
PGLS
LHX9
DNER
PIPOX
ALPPL2
GGA2
NR1D1
ANKRD11
MRPS14
IGF2BP3
TMEM61
XIRP1
ARHGDIG
FIBCD1
HIST1H3F
ZNF703
ARHGAP21
EXOC4
TTC37
FAM46A
TRIM27
MCM3
MYPOP
NUCB2
GPNMB
RNF168
FHAD1
PIM3
CECR2
BCOR
KRTAP19-1
C4orf26
ARL4C
SYT5
C14orf93
MED27
EHBP1
SCN9A
PAX9
MKL1
CHST12
S1PR4
IGF2
DMWD
MFI2
CBLN3
FBN3
IBSP
GUCA2A
SEMA4C
TMED7-TICAM2
PNPLA2
KLC2
ACAP2
TCEA2
CACNG6
PROSC
SLC4A11
MMP25
ANKFN1
SOCS7
C16orf71
B9D1
RAB11FIP1
APOBEC3G
BRD2
EFNB1
TSGA10
DLGAP1
SLC9A5
ZNF496
NOD1
ITPRIPL2
C10orf91
ST3GAL4
FASTK
PIP
NEK11
CCDC108
C3orf52
PHF21A
IQSEC2
BAHCC1
SYNJ2
NDUFA10
TMEM200C
APOE
NACC2
TMTC3
SLC6A11
ABL2
SLC5A9
DLL4
ZNF394
PRR18
BBOX1
FBXO44
PLEKHG2
EPB41L5
MCM6
DLC1
RUNX3
CHAF1B
NPAS3
TNXB
AP3B2
FAM78B
FGF11
SWAP70
MAP2
SPATA16
TMEM171
BEX2
KHDRBS2
UBA5
TMEM59L
CCL28
BAMBI
MC2R
PDLIM2
SLC44A2
C15orf62
SAMD10
C9orf9
KLF13
CYP2C9
CDK11A
GRB14
SSBP4
BICC1
MGAT4A
CLEC14A
CCDC62
PHOX2B
C7orf57
PDGFB
L3MBTL4
SLC28A2
CGB8
FAM124B
COG8
ERAL1
TMCC2
EML2
YPEL2
LRRC8C
KCNAB2
ATP6V1B1
GPRC5B
SLC44A1
EBF3
BAIAP3
HBG1
ACY3
IGSF21
PLXNB1
ZSCAN22
C1orf180
TBC1D23
LRRC32
AIP
ABCG4
MYEOV
PCYT1B
TBX6
DZIP1L
NFATC2
WDR47
DCAF5
NPW
C6orf10
C16orf52
SIM2
SLC12A8
PELI2
ELOVL5
CASR
JAK3
ARNT
CACNA1B
STAT5B
HTATIP2
PRKCA
CYTH3
RNF11
RYR2
MREG
SLC15A1
SPINT2
IPMK
CDKN1A
CYP26A1
GPR153
KCTD15
GDPD5
KIAA1033
SH2D2A
CCDC33
PRKCG
RGS17
PAQR5
CCRN4L
PDXK
NLRP1
SNX32
ZNF488
SLC2A9
HDDC3
SLC22A18AS
RTBDN
EBF2
EHD1
ATRNL1
FGFRL1
CELSR2
CUL2
ATAD3C
FAM53B
FCHSD2
C12orf52
FDPS
CRHR1
HBEGF
HIST1H2BK
SYT2
ELFN1
ABI2
WBP2NL
HIST1H3D
CSF1
FFAR3
SIX5
